# Supplementary material for: Crossing fitness valleys via double substitutions within codons
Source: BMC Biol. 2019 Dec 16;17:105. doi: 10.1186/s12915-019-0727-4 (PMC6916188; doi:10.1186/s12915-019-0727-4)
Supplement: Supplementary file 2 — Additional file 2. Inference of the mode of selection for different types of double substitutions. [file 12915_2019_727_MOESM2_ESM.xlsx]

## Sheet: double sub individual comp.
codon change		Null model - double syn				Codon change						Amino acid change				mode of selection
ancestral	derived	double	single1	single2	ancestral	double	single1	single2	ancestral	Fisher double vs. single	class	ancestral	derived	inter-1	inter-2	BH	Bonferroni	DFn	DFs
CTC	TTA	61	302	2241	35298	765	3018	2040	492000	7.21964e-57	NS	L	L	L	F	+	+	0.131376	0.0234255
CTT	TTA	52	182	1042	8147	1889	4816	1870	228000	8.00239e-51	NS	L	L	L	F	+	+	0.220292	0.0407524
GTG	ATT	25	489	3220	67005	726	11380	3260	714000	3.48797e-39	SN	V	I	V	M	+	+	0.0472472	0.00669523
CAG	AAC	46	4449	594	72658	226	1782	2180	630000	3.99349e-37	NN	Q	N	H	K	+	+	0.0539637	0.0090391
CGG	AGA	252	17944	2504	420864	437	9945	3470	211000	2.89222e-34	SS	R	R	R	R	+	+	0.0315478	0.0121739
TTC	CTG	89	369	1395	16845	528	633	1890	590000	5.01533e-34	NN	F	L	L	L	+	+	0.173058	0.0480302
CTT	TTG	32	171	1042	8147	1654	9357	1870	228000	2.76264e-30	NS	L	L	L	F	+	+	0.128406	0.0257028
CGC	CAA	55	10387	237	246707	273	4172	7830	760000	2.54044e-29	SN	R	Q	R	H	+	+	0.0222403	0.00515029
CGC	AGA	131	5881	4692	650160	324	7833	1120	760000	4.65078e-26	NS	R	R	R	S	+	+	0.0349251	0.0122384
CGC	AGG	294	21440	4692	650160	544	21852	1120	760000	8.22383e-25	NS	R	R	R	S	+	+	0.0231332	0.0111254
AGA	CGT	85	1503	1172	54066	257	152	2040	94700	1.45791e-24	NS	R	R	S	R	+	+	0.104941	0.0307971
GTG	ATC	94	1674	3220	67005	1629	29125	3260	714000	3.33757e-23	SN	V	I	V	M	+	+	0.047892	0.0188452
AGA	CGC	62	1148	1172	54066	218	156	2040	94700	3.9568e-20	NS	R	R	S	R	+	+	0.0903065	0.0260285
TTT	CTG	44	446	1269	25416	257	1081	1640	386000	4.69796e-17	NN	F	L	L	L	+	+	0.0862995	0.0250142
TTA	ATT	58	736	433	22010	330	870	1160	270000	3.35477e-16	NN	L	I	F	I	+	+	0.139831	0.0472698
CAG	GAT	38	453	2377	72658	208	1446	2810	630000	1.71764e-15	NN	Q	D	H	E	+	+	0.046595	0.0132497
CTC	TTG	103	1638	2241	35298	1702	27822	2040	492000	3.90745e-15	NS	L	L	L	F	+	+	0.0539222	0.0258664
TTA	CTT	78	736	1030	22010	1644	870	14900	270000	4.47452e-14	NS	L	L	F	L	+	+	0.0944068	0.0422993
CAC	GAA	74	873	3609	119063	62	669	272	268000	3.47037e-13	NN	H	E	Q	D	+	+	0.0618146	0.0162423
TTC	ATG	22	369	246	16845	192	633	500	590000	3.80413e-13	NN	F	M	L	I	+	+	0.144906	0.0345369
CAC	AAG	78	5051	819	119063	82	1098	760	268000	8.98869e-13	NN	H	K	Q	N	+	+	0.042268	0.0131137
TTG	ATT	14	342	265	16226	196	574	935	204000	9.38424e-13	NN	L	I	F	M	+	+	0.114956	0.0225443
AAG	GCG	42	278	829	20988	296	1263	1230	535000	1.9393e-12	NN	K	A	T	E	+	+	0.106131	0.0365535
CGT	AGA	79	1287	1078	76333	326	3968	213	202000	2.35258e-11	NS	R	R	R	S	+	+	0.0723319	0.0323241
ATA	CTG	14	617	261	10829	169	1647	609	146000	1.86203e-10	NN	I	L	M	L	+	+	0.0696907	0.0156951
TGG	GGC	115	1105	1828	51165	46	98	214	351000	6.71266e-10	NN	W	G	C	G	+	+	0.128492	0.0377297
GTC	GCA	8	2161	20	16562	188	3805	5180	485000	9.65966e-10	SN	V	A	V	A	+	+	0.0204949	0.00365464
TTT	ATG	20	446	485	25416	146	1081	667	386000	1.09078e-09	NN	F	M	L	I	+	+	0.0770855	0.0210305
ATT	CTG	5	187	271	11031	338	1845	2120	474000	1.53059e-09	NN	I	L	M	L	+	+	0.0785498	0.0107991
TTA	CTC	46	445	1030	22010	1135	585	14900	270000	2.34066e-09	NS	L	L	F	L	+	+	0.0682912	0.0302433
GAG	AAT	35	486	2102	70692	227	4412	1870	669000	7.95384e-09	NN	E	N	D	K	+	+	0.0348748	0.0133435
CAG	AAT	12	453	594	72658	178	1446	2180	630000	1.21781e-08	NN	Q	N	H	K	+	+	0.0467928	0.0113314
ATA	GTG	45	617	514	10829	506	1647	3810	146000	4.23104e-08	NN	I	V	M	V	+	+	0.0848566	0.0382653
AGG	CGC	80	547	908	29349	220	97	1770	36800	6.41335e-08	NS	R	R	S	R	+	+	0.105414	0.0521173
GAC	CAA	49	659	3419	80232	130	4078	518	701000	2.01032e-07	NN	D	Q	E	H	+	+	0.0275074	0.011873
ATC	CTG	37	175	318	7969	905	1376	3470	752000	3.30471e-07	NN	I	L	M	L	+	+	0.157364	0.0698113
CCG	GAG	32	553	1291	45403	165	1085	2600	581000	3.49717e-07	NN	P	E	Q	A	+	+	0.0428571	0.0170576
ACG	CAG	16	175	187	9609	166	644	383	340000	4.97822e-07	NN	T	Q	K	P	+	+	0.139145	0.042328
AAC	CAG	31	299	441	11330	201	657	1150	436000	5.94725e-07	NN	N	Q	K	H	+	+	0.1001	0.0402075
GCG	CAG	125	480	1498	79948	443	2370	1730	907000	1.03469e-06	NN	A	Q	E	P	+	+	0.0975127	0.0594389
TTC	GTG	35	369	435	16845	141	633	612	590000	1.23894e-06	NN	F	V	L	V	+	+	0.101732	0.0417163
ATT	TTG	17	187	388	11031	236	1845	667	474000	1.30991e-06	NN	I	L	M	F	+	+	0.0858806	0.0287162
ATC	GTG	38	175	564	7969	1549	1376	12400	752000	2.25981e-06	NN	I	V	M	V	+	+	0.101077	0.048906
TTG	ATC	19	276	265	16226	136	295	935	204000	2.38635e-06	NN	L	I	F	M	+	+	0.0995608	0.0339286
TTA	ATC	29	445	433	22010	149	585	1160	270000	2.62338e-06	NN	L	I	F	I	+	+	0.0786695	0.0319735
TTA	GTT	24	736	325	22010	113	870	936	270000	3.79619e-06	NN	L	V	F	V	+	+	0.0588848	0.0221198
AAG	GAT	31	235	929	12030	154	1129	1230	535000	4.58046e-06	NN	K	D	N	E	+	+	0.0612813	0.0259414
CAG	ACG	20	450	270	14713	252	1087	2180	630000	4.97931e-06	NN	Q	T	P	K	+	+	0.0716113	0.027027
TTG	CTT	54	342	1843	16226	1191	574	25700	204000	7.23011e-06	NS	L	L	F	L	+	+	0.0433643	0.0241179
TGG	CGC	346	1105	6031	51165	51	98	372	351000	8.51573e-06	NN	W	R	C	R	+	+	0.0978887	0.0462443
ATC	TTG	9	175	165	7969	204	1376	598	752000	1.13327e-05	NN	I	L	M	F	+	+	0.0936639	0.025788
TTA	CTG	103	1337	1030	22010	2686	24559	14900	270000	1.31422e-05	SS	L	L	L	L	+	+	0.0637324	0.0417004
TTT	ATA	48	744	485	25416	138	983	667	386000	1.47792e-05	NN	F	I	L	I	+	+	0.0771812	0.0375881
CGA	AGG	162	6131	942	53638	198	3847	1530	38000	1.94966e-05	SS	R	R	R	R	+	+	0.0355157	0.0223912
CAC	AAA	25	873	819	119063	58	669	760	268000	2.83396e-05	NN	H	K	Q	N	+	+	0.0390047	0.0145603
ATG	CTT	11	128	429	9430	290	1203	3370	643000	3.05148e-05	NN	M	L	I	L	+	+	0.059634	0.0193662
CTG	ATC	41	1957	757	61574	993	31474	3730	1110000	4.23745e-05	SN	L	I	L	M	+	+	0.0274332	0.014882
ATT	GTG	22	187	586	11031	744	1845	9360	474000	4.46472e-05	NN	I	V	M	V	+	+	0.0622646	0.027673
ATA	TTG	30	617	302	10829	179	1647	967	146000	0.000198304	NN	I	L	M	L	+	=	0.0640888	0.0316122
TTT	GTA	30	744	422	25416	92	983	649	386000	0.000308079	NN	F	V	L	V	+	=	0.0533643	0.0250836
TTG	GTT	21	342	632	16226	70	574	749	204000	0.00030949	NN	L	V	F	V	+	=	0.0502513	0.0211055
CAA	CGC	24	484	164	12911	184	1195	1110	271000	0.000525272	NN	Q	R	H	R	+	=	0.0739253	0.0357143
ATG	GTC	46	167	1250	9430	229	1501	2510	643000	0.000627239	NN	M	V	I	V	+	=	0.0540094	0.0314422
CTG	TTA	193	1294	4104	61574	3928	19434	65300	1110000	0.000630984	SS	L	L	L	L	+	=	0.0443031	0.0345198
ACT	GTT	353	1457	3937	27743	215	894	1460	117000	0.000637928	NN	T	V	I	A	+	=	0.0836902	0.0614234
GCC	GTA	15	4581	305	100602	167	5884	17800	902000	0.000992997	SN	A	V	A	V	+	=	0.0070018	0.0030606
CAG	GCG	45	450	205	14713	469	1087	2810	630000	0.00104861	NN	Q	A	P	E	+	=	0.107421	0.0642857
ATG	GTT	36	128	1250	9430	176	1203	2510	643000	0.00139972	NN	M	V	I	V	+	=	0.0452558	0.0254597
AGA	CGG	145	3540	1172	54066	421	7909	2040	94700	0.00148376	SS	R	R	R	R	+	=	0.0405979	0.0298538
AAC	CAA	17	306	441	11330	109	967	1150	436000	0.00156323	NN	N	Q	K	H	+	=	0.0489668	0.0222513
TGG	GGT	98	1265	1828	51165	23	101	214	351000	0.00168021	NN	W	G	C	G	+	=	0.0680473	0.0307114
AAT	CAG	14	413	249	14264	150	1050	1980	333000	0.002011	NN	N	Q	K	H	+	=	0.0471698	0.0207101
AGT	GGG	154	1226	3818	56365	61	130	1060	115000	0.00217164	NN	S	G	R	G	+	=	0.048761	0.0296268
ATG	TTA	35	570	214	9430	409	3476	1720	643000	0.00220658	NN	M	L	I	L	+	=	0.0729706	0.042735
TTT	CTA	51	744	1269	25416	114	983	1640	386000	0.00225651	NN	F	L	L	L	+	=	0.0416514	0.0247093
CAC	CGA	19	2820	109	20901	41	2033	669	268000	0.00252965	NN	H	R	Q	R	+	=	0.0149471	0.00644505
ATG	CTC	24	167	429	9430	377	1501	3370	643000	0.00278854	NN	M	L	I	L	+	=	0.0718369	0.0387097
AAC	GAA	37	306	834	11330	199	967	2570	436000	0.00279666	NN	N	E	K	D	+	=	0.0532655	0.0314359
CAG	GAC	281	4449	2377	72658	247	1782	2810	630000	0.00433477	NN	Q	D	H	E	+	=	0.0510436	0.0395385
TTA	GTC	11	445	325	22010	54	585	936	270000	0.00478215	NN	L	V	F	V	+	=	0.0342857	0.0140845
AAG	GAC	49	331	929	12030	134	868	1230	535000	0.00570216	NN	K	D	N	E	+	=	0.0600358	0.0374332
AGT	GGA	200	1587	3818	56365	70	180	1060	115000	0.00580113	NN	S	G	R	G	+	=	0.0534351	0.0356824
GAC	GGA	4	910	39	8102	116	3690	4080	701000	0.00657908	NN	D	G	E	G	+	=	0.0147096	0.00419727
CGT	AGG	84	2175	1078	76333	193	4936	213	202000	0.00680781	NS	R	R	R	S	+	=	0.0361288	0.0251723
TGG	AGT	109	1265	1036	51165	19	101	83	351000	0.00742936	NN	W	S	C	R	+	=	0.0935961	0.0452282
AGG	CGT	62	672	908	29349	114	91	1770	36800	0.00824564	NS	R	R	S	R	+	=	0.0577215	0.0377588
AAT	GAA	55	631	727	14264	367	1691	4400	333000	0.00878362	NN	N	E	K	D	+	=	0.0568287	0.0389243
TGG	AGC	75	1105	1036	51165	15	98	83	351000	0.0100682	NN	W	S	C	R	+	=	0.0765306	0.0338448
GCC	GGA	10	3603	305	100602	119	3125	17800	902000	0.0104484	SN	A	G	A	G	+	=	0.00565482	0.00255232
TGG	CGT	215	1265	6031	51165	25	101	372	351000	0.0145016	NN	W	R	C	R	+	=	0.0502008	0.0286247
TTC	ATA	14	344	246	16845	46	408	500	590000	0.0149296	NN	F	I	L	I	+	=	0.048218	0.0231788
AGA	GGC	106	1148	3496	54066	15	156	157	94700	0.0150078	NN	R	G	S	G	+	=	0.0457317	0.0223158
CTA	TTG	82	423	748	5987	1189	4585	7930	52100	0.0165852	SS	L	L	L	L	+	=	0.086763	0.0654429
GAG	ACG	21	198	608	8129	243	3505	1870	669000	0.0178901	NN	E	T	A	K	+	=	0.0432538	0.025393
TTG	GTC	25	276	632	16226	53	295	749	204000	0.0199293	NN	L	V	F	V	+	=	0.0483136	0.0267953
CAC	GAG	389	5051	3609	119063	84	1098	272	268000	0.0210632	NN	H	E	Q	D	+	=	0.0577717	0.0429882
AAT	CAA	32	631	249	14264	211	1691	1980	333000	0.0226535	NN	N	Q	K	H	+	=	0.0543534	0.0350877
TTT	GTG	25	446	422	25416	84	1081	649	386000	0.0285745	NN	F	V	L	V	+	=	0.0463065	0.0279955
AGG	GGC	128	547	2708	29349	18	97	150	36800	0.0345419	NN	R	G	S	G	+	=	0.0679245	0.0378362
GCC	GAA	13	1048	305	100602	336	1485	17800	902000	0.0361969	SN	A	E	A	D	+	=	0.0171245	0.00951684
TTC	TCA	8	420	41	10933	30	318	408	590000	0.0400726	NN	F	S	L	S	+	=	0.0396825	0.0170576
GTT	TCT	94	4665	669	38436	48	1450	417	251000	0.0429294	NN	V	S	A	F	=	=	0.0250653	0.0173176
AGC	CGA	65	820	1316	34345	25	260	1090	345000	0.0474652	NN	S	R	R	R	=	=	0.0181818	0.029532
AGA	GGT	170	1503	3496	54066	18	152	157	94700	0.0596159	NN	R	G	S	G	=	=	0.0550459	0.0328884
TAT	TTC	11	246	351	11280	436	1862	42000	325000	0.0599822	SN	Y	F	Y	F	=	=	0.00984243	0.0180921
TCC	TTA	8	503	68	17086	26	394	3710	189000	0.0623714	SN	S	L	S	F	=	=	0.0062954	0.0138169
GTG	CTT	31	489	2280	67005	105	11380	2520	714000	0.0641685	SN	V	L	V	L	=	=	0.00749732	0.0110714
CCT	ATT	150	4328	1497	136206	21	297	210	123000	0.0647852	NN	P	I	L	T	=	=	0.0397727	0.0251046
GAG	CCG	13	198	148	8129	134	3505	2760	669000	0.065137	NN	E	P	A	Q	=	=	0.0209408	0.0362117
CTT	ATG	13	171	224	8147	220	9357	2130	228000	0.0687873	SN	L	M	L	I	=	=	0.0187922	0.0318627
ATG	CTA	44	570	429	9430	218	3476	3370	643000	0.0752313	NN	M	L	I	L	=	=	0.0308607	0.042186
AGC	TGG	65	574	1160	34345	15	176	506	345000	0.0757194	NN	S	W	R	C	=	=	0.0215208	0.0361312
GTA	GGC	1	32	9	2204	10	69	5760	174000	0.0775136	SN	V	G	V	G	=	=	0.00171262	0.0238095
CAA	AAC	23	229	235	7534	121	1111	2680	271000	0.0795145	NN	Q	N	H	K	=	=	0.0309305	0.0472279
CTT	GTA	10	182	151	8147	87	4816	585	228000	0.0796451	SN	L	V	L	V	=	=	0.0158528	0.0291545
GTA	GCC	5	173	9	2204	84	1245	5760	174000	0.0823746	SN	V	A	V	A	=	=	0.0118493	0.026738
GGC	GTA	3	828	67	60971	17	347	16100	1050000	0.0824901	SN	G	V	G	V	=	=	0.00103256	0.00334076
AGC	GGA	122	820	2777	34345	128	260	4490	345000	0.0922083	NN	S	G	R	G	=	=	0.0262403	0.0328045
GAC	CAG	301	3036	3419	80232	274	6293	518	701000	0.0970673	NN	D	Q	E	H	=	=	0.0386733	0.044553
GAC	GTA	2	138	39	8102	12	190	4080	701000	0.107775	NN	D	V	E	V	=	=	0.00280243	0.0111732
GCG	TCT	128	5316	4927	613531	184	13216	4560	907000	0.11085	SN	A	S	A	S	=	=	0.010245	0.0123421
TCT	GCA	45	1034	1385	55303	181	5985	1390	135000	0.117493	SN	S	A	S	A	=	=	0.0239545	0.018263
AAC	GAG	64	299	834	11330	141	657	2570	436000	0.123703	NN	N	E	K	D	=	=	0.0418646	0.053467
GTA	ATC	28	111	466	5578	355	5757	4300	174000	0.138639	SN	V	I	V	I	=	=	0.0340953	0.046281
CTT	ATA	15	182	224	8147	166	4816	2130	228000	0.139186	SN	L	I	L	I	=	=	0.0233408	0.0356295
GAG	CAT	40	486	2564	70692	69	4412	2760	669000	0.140766	NN	E	H	D	Q	=	=	0.00952907	0.012945
TTG	CTA	119	1196	1843	16226	2144	21459	25700	204000	0.147507	SS	L	L	L	L	=	=	0.0434862	0.0376821
AGC	CGG	70	574	1316	34345	62	176	1090	345000	0.148342	NN	S	R	R	R	=	=	0.0466867	0.0357143
ATG	TTC	14	167	214	9430	187	1501	1720	643000	0.149966	NN	M	F	I	L	=	=	0.0548709	0.035443
AGT	CGG	41	1226	1236	56365	11	130	255	115000	0.151079	NN	S	R	R	R	=	=	0.0277778	0.0163803
GGC	GCA	27	2512	67	60971	268	2925	16100	1050000	0.173401	SN	G	A	G	A	=	=	0.013891	0.0103607
CTC	ATA	14	302	423	35298	71	3018	2500	492000	0.174491	SN	L	I	L	I	=	=	0.0127035	0.0189445
CAA	GAT	14	207	152	7534	162	809	1890	271000	0.178296	NN	Q	D	H	E	=	=	0.0566236	0.0375335
CAA	AAT	21	207	235	7534	236	809	2680	271000	0.178976	NN	Q	N	H	K	=	=	0.0633557	0.0453564
AAA	GAT	74	742	1068	20660	273	2214	3290	574000	0.179938	NN	K	D	N	E	=	=	0.0472564	0.0392781
CCG	AAG	36	553	398	45403	90	1085	699	581000	0.180307	NN	P	K	Q	T	=	=	0.0480256	0.0364742
GAC	GCA	9	228	39	8102	114	1464	4080	701000	0.189998	NN	D	A	E	A	=	=	0.0201485	0.0326087
AGG	CGA	164	3052	908	29349	265	5559	1770	36800	0.198884	SS	R	R	R	R	=	=	0.034896	0.0397672
CTT	GCT	305	2074	584	30749	67	134	585	228000	0.202229	NN	L	A	P	V	=	=	0.0852417	0.102936
CTA	ATC	13	147	173	5987	52	1599	370	52100	0.206043	SN	L	I	L	I	=	=	0.0257298	0.039039
TTT	ACT	166	1911	1507	78483	41	405	667	386000	0.209867	NN	F	T	S	I	=	=	0.0368374	0.046317
GGC	GAA	20	2404	67	60971	213	3340	16100	1050000	0.21206	SN	G	E	G	D	=	=	0.010838	0.0080289
CTA	ATT	16	133	173	5987	88	2010	370	52100	0.21593	SN	L	I	L	I	=	=	0.0356564	0.0496894
TCA	GCT	35	738	439	21057	159	5575	1220	122000	0.220841	SN	S	A	S	A	=	=	0.0228645	0.0288779
AAT	GAG	36	413	727	14264	219	1050	4400	333000	0.23501	NN	N	E	K	D	=	=	0.0386312	0.0306122
GTC	CTA	11	223	1042	24829	40	5181	1620	485000	0.248201	SN	V	L	V	L	=	=	0.0058471	0.00862069
CGC	CTA	6	1398	237	246707	17	565	7830	760000	0.251389	SN	R	L	R	L	=	=	0.00202092	0.00365631
TGT	GGG	174	2149	2438	100899	8	30	114	60700	0.281264	NN	C	G	W	G	=	=	0.0526316	0.0365469
TCG	ACC	30	495	760	40058	258	12051	1410	314000	0.287378	SN	S	T	S	T	=	=	0.018806	0.0233463
ACC	GCA	78	288	3976	25813	195	7204	5130	482000	0.295558	SN	T	A	T	A	=	=	0.0155639	0.0179641
TCT	ACG	58	783	1530	55303	99	4018	729	135000	0.302996	SN	S	T	S	T	=	=	0.0204292	0.0244623
TGC	CGG	463	1325	11222	84580	16	47	280	154000	0.303201	NN	C	R	W	R	=	=	0.0466472	0.035588
TCT	ATT	90	1722	495	31431	44	592	729	135000	0.318156	NN	S	I	F	T	=	=	0.0322344	0.0390117
GCC	ACA	114	2534	14275	466499	199	17798	8180	902000	0.323568	SN	A	T	A	T	=	=	0.00760209	0.00673639
GCC	TCG	267	17100	3238	466499	657	49976	3770	902000	0.33523	SN	A	S	A	S	=	=	0.0120765	0.012958
ATA	CTT	14	309	261	10829	137	6590	609	146000	0.347426	SN	I	L	I	L	=	=	0.018675	0.0239726
CTG	ATT	22	554	757	61574	394	14919	3730	1110000	0.365675	SN	L	I	L	M	=	=	0.02069	0.0165041
TTT	GCT	233	1911	1317	78483	66	405	649	386000	0.366694	NN	F	A	S	V	=	=	0.0589286	0.0673216
CTG	GTT	35	554	2339	61574	183	14919	3000	1110000	0.375823	SN	L	V	L	V	=	=	0.0101094	0.0119536
TGT	AGG	164	2149	3147	100899	3	30	154	60700	0.377075	NN	C	R	W	S	=	=	0.0160428	0.0300366
CCC	GCA	91	1241	9031	184514	55	4175	1140	212000	0.38113	SN	P	A	P	A	=	=	0.0102421	0.00878124
CAA	CCC	9	144	164	12911	32	485	1110	271000	0.391141	NN	Q	P	H	P	=	=	0.0196681	0.0283912
TGT	CGG	228	2149	6244	100899	5	30	94	60700	0.400899	NN	C	R	W	R	=	=	0.0387597	0.026447
TCG	GCC	78	495	1729	40058	499	12051	3790	314000	0.404065	SN	S	A	S	A	=	=	0.0305386	0.0338836
ATG	GTA	78	570	1250	9430	290	3476	2510	643000	0.411346	NN	M	V	I	V	=	=	0.0462078	0.0410959
GAA	GGC	9	186	59	4630	217	1766	5710	747000	0.445451	NN	E	G	D	G	=	=	0.0282075	0.0354331
ATC	CTA	2	151	318	7969	92	6400	3470	752000	0.446281	SN	I	L	I	L	=	=	0.00923509	0.00424628
TTC	GTA	17	344	435	16845	29	408	612	590000	0.452854	NN	F	V	L	V	=	=	0.0276454	0.0213568
CAC	CCA	5	502	109	20901	11	183	669	268000	0.45538	NN	H	P	Q	P	=	=	0.0127462	0.00811688
AGG	TGC	58	547	785	29349	3	97	26	36800	0.475645	NN	R	C	S	W	=	=	0.0238095	0.0417266
ACT	CTT	109	1457	689	27743	44	894	112	117000	0.477277	NN	T	L	I	P	=	=	0.0419048	0.048337
AAG	CCG	18	278	294	20988	92	1263	2280	535000	0.485661	NN	K	P	T	Q	=	=	0.0253095	0.0305085
AAA	CAT	29	742	338	20660	139	2214	3690	574000	0.51859	NN	K	H	N	Q	=	=	0.0230018	0.0261497
GTC	ATA	20	223	1038	24829	220	5181	11000	485000	0.529241	SN	V	I	V	I	=	=	0.0134138	0.0156128
ATG	TTT	18	128	214	9430	185	1203	1720	643000	0.553592	NN	M	F	I	L	=	=	0.0595238	0.05
ATA	GTT	33	309	514	10829	372	6590	3810	146000	0.56145	SN	I	V	I	V	=	=	0.034534	0.0385514
GCC	TCA	47	2534	3238	466499	196	17798	3770	902000	0.580159	SN	A	S	A	S	=	=	0.0090057	0.00807699
CAT	GAG	22	275	169	8000	59	1034	354	215000	0.597637	NN	H	E	Q	D	=	=	0.040774	0.0472103
GAT	CAG	14	294	153	8454	195	4654	461	559000	0.602164	NN	D	Q	E	H	=	=	0.0367232	0.0303688
GTA	ATT	24	116	466	5578	536	7083	4300	174000	0.614451	SN	V	I	V	I	=	=	0.0449702	0.039604
ATT	GTA	29	334	586	11031	582	10837	9360	474000	0.616212	SN	I	V	I	V	=	=	0.028009	0.0305585
GAA	AAT	66	301	954	11884	503	4856	5350	747000	0.631493	NN	E	N	D	K	=	=	0.0469698	0.0499621
CAA	GAC	13	229	152	7534	91	1111	1890	271000	0.639674	NN	Q	D	H	E	=	=	0.0294308	0.0329949
GTG	ATA	89	1375	3220	67005	973	44026	3260	714000	0.662111	SN	V	I	V	M	=	=	0.020162	0.0190009
CAT	AAG	13	275	160	8000	76	1034	1080	215000	0.666418	NN	H	K	Q	N	=	=	0.0347032	0.0290179
TCT	GCG	48	783	1385	55303	131	4018	1390	135000	0.67559	SN	S	A	S	A	=	=	0.0236505	0.0216606
CCT	GTT	397	4328	6030	136206	27	297	355	123000	0.676096	NN	P	V	L	A	=	=	0.0397644	0.0369131
ATC	GTA	15	151	564	7969	361	6400	12400	752000	0.678432	SN	I	V	I	V	=	=	0.0188404	0.0205479
CAT	AAA	15	164	160	8000	103	808	1080	215000	0.687418	NN	H	K	Q	N	=	=	0.0517328	0.0442478
CCC	TCA	89	1241	8494	184514	48	4175	1490	212000	0.722245	SN	P	S	P	S	=	=	0.00840189	0.00905945
AGG	GGT	140	672	2708	29349	11	91	150	36800	0.739432	NN	R	G	S	G	=	=	0.0436508	0.0397727
GAC	AAA	36	659	2056	80232	112	4078	3750	701000	0.776451	NN	D	K	E	N	=	=	0.0141058	0.0130862
AAG	CAT	16	235	329	12030	90	1129	2280	535000	0.77822	NN	K	H	N	Q	=	=	0.0257216	0.0275862
CTC	CCA	4	671	34	11341	17	265	3020	492000	0.778229	SN	L	P	L	P	=	=	0.00514839	0.00564175
TCA	GCC	20	363	439	21057	122	3904	1220	122000	0.80478	SN	S	A	S	A	=	=	0.0232558	0.0243309
TTG	CTC	84	276	1843	16226	1066	295	25700	204000	0.819744	NS	L	L	F	L	=	=	0.0393925	0.0381298
ACG	GAG	27	175	874	9609	171	644	5500	340000	0.837943	NN	T	E	K	A	=	=	0.0270784	0.0250929
TCC	GCA	31	379	1098	31523	132	3708	2200	189000	0.843093	SN	S	A	S	A	=	=	0.0218543	0.020557
CAA	CTC	8	232	164	12911	33	270	1110	271000	0.849371	NN	Q	L	H	L	=	=	0.0233546	0.019802
AAA	GAC	42	462	1068	20660	134	1783	3290	574000	0.85648	NN	K	D	N	E	=	=	0.0257346	0.0267176
AGT	TGG	132	1226	2601	56365	9	130	168	115000	0.868193	NN	S	W	R	C	=	=	0.029316	0.0333418
CAT	GAA	20	164	169	8000	74	808	354	215000	0.898837	NN	H	E	Q	D	=	=	0.0598706	0.0566572
ATA	GTC	16	181	514	10829	219	4964	3810	146000	0.898969	SN	I	V	I	V	=	=	0.0243523	0.0225035
TTC	CTA	42	344	1395	16845	58	408	1890	590000	0.91866	NN	F	L	L	L	=	=	0.024618	0.0235823
GAT	CAA	10	180	153	8454	157	4332	461	559000	1	NN	D	Q	E	H	=	=	0.0317172	0.0291545
CAC	CTA	3	316	109	20901	6	169	669	268000	1	NN	H	L	Q	L	=	=	0.007109	0.00700935
GTC	GAA	2	217	20	16562	49	102	5180	485000	1	SN	V	E	V	D	=	=	0.00919152	0.0083682
AGT	CGA	67	1587	1236	56365	10	180	255	115000	1	NN	S	R	R	R	=	=	0.0224719	0.0231834
TCT	GTT	125	1722	1027	31431	45	592	1390	135000	9.08081e-05	NN	S	V	F	A	-	=	0.0222003	0.0434934
CCC	ACA	36	1241	2012	184514	16	4175	405	212000	9.69216e-05	SN	P	T	P	T	-	=	0.00348129	0.0109456
ACG	GCT	189	519	6860	36384	170	4674	5500	340000	9.86795e-05	SN	T	A	T	A	-	=	0.0164346	0.0249736
GCG	ACT	337	5316	24971	613531	167	13216	8440	907000	0.00011011	SN	A	T	A	T	-	=	0.00765248	0.0110044
GCT	ATT	1833	15735	15014	417377	186	1893	2360	233000	0.00011452	NN	A	I	V	T	-	=	0.0419013	0.0562581
CAA	GAG	24	571	152	7534	412	29437	1890	271000	0.000145617	SN	Q	E	Q	E	-	=	0.0129809	0.0321285
CTG	ATA	42	1294	757	61574	236	19434	3730	1110000	0.000162405	SN	L	I	L	M	-	=	0.0100855	0.0200669
CTA	GTT	12	133	77	5987	27	2010	130	52100	0.000178306	SN	L	V	L	V	-	=	0.0124596	0.0540541
GTA	CTC	7	111	109	5578	27	5757	266	174000	0.000201038	SN	V	L	V	L	-	=	0.00446281	0.030837
ACT	TTT	102	1457	430	27743	37	894	522	117000	0.000211595	NN	T	F	I	S	-	=	0.0254646	0.0512821
GCT	TCA	54	1085	1186	70399	178	12288	1580	233000	0.000215878	SN	A	S	A	S	-	=	0.0126726	0.0232258
GTC	TTA	15	223	392	24829	40	5181	421	485000	0.000276442	SN	V	L	V	F	-	=	0.00708968	0.0238095
TCG	GCT	59	664	1729	40058	117	5026	3790	314000	0.000293317	SN	S	A	S	A	-	=	0.0130975	0.024062
GGG	AGT	177	3636	10043	373765	66	8223	327	206000	0.000321553	SN	G	S	G	R	-	=	0.00766017	0.0127742
GAA	CAT	19	301	202	11884	107	4856	2930	747000	0.000339762	NN	E	H	D	Q	-	=	0.0135563	0.0363985
GTA	CTT	10	116	109	5578	77	7083	266	174000	0.00039147	SN	V	L	V	L	-	=	0.010369	0.0425532
ACT	GCA	143	729	4293	38686	140	6114	1460	117000	0.000468137	SN	T	A	T	A	-	=	0.0181488	0.0276864
CTT	ACT	96	2074	622	30749	42	134	2130	228000	0.000501561	NN	L	T	P	I	-	=	0.0182134	0.034384
GTT	TTA	15	120	188	6625	138	8148	417	251000	0.00050175	SN	V	L	V	F	-	=	0.0158566	0.0464396
GAC	AAG	114	3036	2056	80232	142	6293	3750	701000	0.000515627	NN	D	K	E	N	-	=	0.0139421	0.0218978
TCT	CTT	273	1722	2825	31431	41	592	641	135000	0.000557087	NN	S	L	F	P	-	=	0.0321821	0.056639
CTT	GTC	11	499	151	8147	86	17567	585	228000	0.000629173	SN	L	V	L	V	-	=	0.00471543	0.0166415
GCT	CTT	952	15735	7177	417377	55	1893	223	233000	0.000836525	NN	A	L	V	P	-	=	0.0253339	0.0398927
GTT	ATC	53	357	531	6625	931	18354	8080	251000	0.00116438	SN	V	I	V	I	-	=	0.0340216	0.0563231
AAG	CAC	41	331	329	12030	101	868	2280	535000	0.0012367	NN	K	H	N	Q	-	=	0.0310865	0.0584879
GCA	GTC	13	230	155	6092	170	2193	12200	268000	0.00146409	SN	A	V	A	V	-	=	0.0116734	0.0326633
TCA	ACC	32	363	494	21057	89	3904	799	122000	0.0023852	SN	S	T	S	T	-	=	0.0185726	0.0359955
ATT	CTA	17	334	271	11031	154	10837	2120	474000	0.0025784	SN	I	L	I	L	-	=	0.0117459	0.0273312
ACA	TCC	18	349	452	17737	61	5789	729	159000	0.00321641	SN	T	S	T	S	-	=	0.00927193	0.021978
GCC	CCA	106	2534	11863	466499	92	17798	1270	902000	0.00388654	SN	A	P	A	P	-	=	0.00480167	0.00730883
ATT	TCT	90	1563	1132	44754	30	994	667	474000	0.00403416	NN	I	S	T	F	-	=	0.017741	0.032316
ATA	CTC	15	181	261	10829	77	4964	609	146000	0.00436186	SN	I	L	I	L	-	=	0.0136283	0.0328228
GAG	AAC	162	3398	2102	70692	162	5801	1870	669000	0.0043655	NN	E	N	D	K	-	=	0.0206817	0.0286118
CTC	CAA	8	228	34	11341	27	146	3020	492000	0.00510111	SN	L	Q	L	H	-	=	0.008456	0.0296296
ATC	TTA	14	151	165	7969	124	6400	598	752000	0.00536535	SN	I	L	I	F	-	=	0.0174108	0.0424242
GAA	GTC	6	102	59	4630	55	410	5710	747000	0.00577945	NN	E	V	D	V	-	=	0.00890688	0.0359281
ACC	TCA	17	288	521	25813	80	7204	1240	482000	0.00620971	SN	T	S	T	S	-	=	0.00938527	0.0205811
CTC	ATT	26	1089	423	35298	281	27309	2500	492000	0.00717345	SN	L	I	L	I	-	=	0.00933865	0.0169051
GTT	CTG	9	163	167	6625	109	10856	558	251000	0.00739605	SN	V	L	V	L	-	=	0.00945934	0.0265487
AGC	GGG	135	574	2777	34345	133	176	4490	345000	0.00822239	NN	S	G	R	G	-	=	0.0277141	0.0387263
CTA	ATG	25	423	173	5987	110	4585	370	52100	0.00826342	SN	L	M	L	I	-	=	0.0217177	0.0402576
GCT	TTT	477	15735	2697	417377	63	1893	1580	233000	0.00835972	NN	A	F	V	S	-	=	0.0178167	0.0252261
CAG	AAA	46	2095	594	72658	540	46261	2180	630000	0.00919191	SN	Q	K	Q	K	-	=	0.0110247	0.016819
GTT	CTA	6	120	167	6625	50	8148	558	251000	0.00975385	SN	V	L	V	L	-	=	0.00571037	0.0204778
GAA	AAC	51	309	954	11884	297	5712	5350	747000	0.0128263	NN	E	N	D	K	-	=	0.0261467	0.0388128
CTT	GTG	9	171	151	8147	107	9357	585	228000	0.0129223	SN	L	V	L	V	-	=	0.0106478	0.0271903
GTC	ATT	60	663	1038	24829	943	26990	11000	485000	0.0149558	SN	V	I	V	I	-	=	0.0242211	0.0340716
GGA	GCC	3	24	22	1237	92	431	8780	186000	0.0152416	SN	G	A	G	A	-	=	0.00988928	0.0612245
TGC	AGG	94	1325	1574	84580	4	47	347	154000	0.0152968	NN	C	R	W	S	-	=	0.0100503	0.0314066
TTA	ATG	38	1337	433	22010	355	24559	1160	270000	0.0173508	SN	L	M	L	I	-	=	0.0136151	0.0210177
CTA	CGC	3	67	44	4361	6	28	1600	52100	0.0180096	SN	L	R	L	R	-	=	0.00367197	0.0263158
GCG	AAG	99	480	2394	79948	278	2370	8440	907000	0.0182964	NN	A	K	E	T	-	=	0.0250722	0.0332997
TGC	GGG	255	1325	2767	84580	8	47	252	154000	0.0191747	NN	C	G	W	G	-	=	0.0260586	0.0586611
CTC	CGA	7	399	34	11341	18	376	3020	492000	0.0194949	SN	L	R	L	R	-	=	0.00527241	0.0159091
TCC	CCA	53	379	3301	31523	39	3708	784	189000	0.0201616	SN	S	P	S	P	-	=	0.00860737	0.0141977
GGA	GAC	4	97	22	1237	82	952	8780	186000	0.0234925	SN	G	D	G	E	-	=	0.00835541	0.0325203
CCC	CTA	13	1802	180	62798	11	371	4180	212000	0.0235398	SN	P	L	P	L	-	=	0.00241122	0.00651629
CTA	GTC	6	147	77	5987	14	1599	130	52100	0.0238773	SN	L	V	L	V	-	=	0.00803213	0.026087
GTG	TTT	19	489	880	67005	93	11380	1060	714000	0.0250652	SN	V	F	V	L	-	=	0.00742041	0.0136888
GTT	ATA	26	120	531	6625	398	8148	8080	251000	0.0308224	SN	V	I	V	I	-	=	0.0239384	0.0384047
AAA	CAC	22	462	338	20660	88	1783	3690	574000	0.0321309	NN	K	H	N	Q	-	=	0.0158245	0.026764
CTC	GTA	23	302	1174	35298	40	3018	1560	492000	0.0383191	SN	L	V	L	V	-	=	0.00866176	0.0153436
CCC	CGA	18	2786	180	62798	12	248	4180	212000	0.0385099	SN	P	R	P	R	-	=	0.0027027	0.00603217
CGA	CAC	15	365	108	4718	43	567	2140	38000	0.0397671	SN	R	H	R	Q	-	=	0.0156364	0.0307377
CGT	TGC	1280	9571	6527	76333	72	34889	409	202000	1.48e-323	SN	R	C	R	C	-	-	0.00203562	0.0736563
GGC	CGT	940	14714	18677	362656	78	87930	832	1050000	1.48e-323	SN	G	R	G	R	-	-	0.000877983	0.0273805
CGC	TGT	1703	25725	30472	650160	84	61632	1400	760000	5.43e-323	SN	R	C	R	C	-	-	0.00133088	0.0294128
CGC	GGT	1274	25725	23371	650160	94	61632	904	760000	6.69e-321	SN	R	G	R	G	-	-	0.00150088	0.0252928
CGC	CCT	504	4328	7957	246707	60	291	61600	760000	5.04083e-307	SN	R	P	R	P	-	-	0.000968507	0.0394089
GGT	CGC	390	5567	1495	59617	33	50403	52	280000	3.41412e-297	SN	G	R	G	R	-	-	0.000653621	0.0523349
GGC	CGG	1457	13038	18677	362656	91	28410	832	1050000	6.16508e-277	SN	G	R	G	R	-	-	0.00310231	0.0439226
CGC	CAT	1072	10387	7957	246707	633	4172	61600	760000	7.72848e-270	SN	R	H	R	H	-	-	0.00953241	0.0552122
CGC	GGG	2042	21440	23371	650160	63	21852	904	760000	7.75159e-256	SN	R	G	R	G	-	-	0.00276086	0.0435831
GGG	CGC	1674	12942	14916	373765	32	15648	174	206000	4.46349e-253	SN	G	R	G	R	-	-	0.00201842	0.0566843
GGT	TGC	314	5567	1560	59617	27	50403	126	280000	4.79395e-240	SN	G	C	G	C	-	-	0.000534061	0.0421986
GCG	CCC	994	17462	12415	613531	199	49955	1730	907000	3.14042e-231	SN	A	P	A	P	-	-	0.00383548	0.0321985
TGC	CGT	1128	6262	11222	84580	30	14133	280	154000	1.69647e-227	SN	C	R	C	R	-	-	0.00207713	0.0606061
CGT	GGC	479	9571	1587	76333	60	34889	147	202000	5.57055e-214	SN	R	G	R	G	-	-	0.0017096	0.0411618
GGT	AGC	562	5567	4044	59617	334	50403	1310	280000	7.46394e-209	SN	G	S	G	S	-	-	0.00641728	0.0552443
GGA	AGG	585	7080	3812	56720	64	23083	427	186000	4.49453e-202	SN	G	R	G	R	-	-	0.00271486	0.0509715
GGG	CGA	896	19343	14916	373765	21	24700	174	206000	1.5791e-172	SN	G	R	G	R	-	-	0.000843543	0.0254871
AGC	TGT	257	2969	1160	34345	55	30345	506	345000	4.17655e-172	SN	S	C	S	C	-	-	0.00177959	0.0585955
CAT	CGC	329	1467	920	24070	357	1025	29600	215000	1.70255e-162	SN	H	R	H	R	-	-	0.0115228	0.121134
GGC	TGT	277	14714	4532	362656	40	87930	379	1050000	3.80135e-158	SN	G	C	G	C	-	-	0.00045275	0.0141884
GCC	CCG	977	17100	11863	466499	359	49976	1270	902000	3.9348e-158	SN	A	P	A	P	-	-	0.00695669	0.0326319
ACC	GCT	519	1827	3976	25813	418	26844	5130	482000	4.59958e-158	SN	T	A	T	A	-	-	0.0129044	0.0820943
GGA	CGG	352	7080	1041	56720	33	23083	53	186000	1.06877e-156	SN	G	R	G	R	-	-	0.00142432	0.0415437
AGT	TGC	320	3096	2601	56365	40	20269	168	115000	3.1501e-155	SN	S	C	S	C	-	-	0.00195341	0.0531826
TGT	CGC	750	6088	6244	100899	23	10413	94	60700	1.89035e-153	SN	C	R	C	R	-	-	0.00218424	0.0573307
GGG	AGA	835	19343	10043	373765	50	24700	327	206000	1.00018e-152	SN	G	R	G	R	-	-	0.00199386	0.0276298
TGC	GGT	481	6262	2767	84580	36	14133	252	154000	5.18948e-143	SN	C	G	C	G	-	-	0.00249636	0.0505783
CGG	GGC	1611	18168	16801	420864	82	14733	285	211000	1.93237e-141	SN	R	G	R	G	-	-	0.00543046	0.0440405
GGC	AGT	607	14714	9117	362656	480	87930	5060	1050000	6.48264e-140	SN	G	S	G	S	-	-	0.00513534	0.0248384
CGC	CTT	237	1398	7957	246707	80	565	61600	760000	1.69164e-135	SN	R	L	R	L	-	-	0.00128524	0.0247081
AGC	GGT	464	2969	2777	34345	484	30345	4490	345000	8.68655e-130	SN	S	G	S	G	-	-	0.0137037	0.0747182
GGC	GAT	260	2404	2052	60971	596	3340	87900	1050000	1.39746e-125	SN	G	D	G	D	-	-	0.00648983	0.0551315
CCC	GCG	882	5756	9031	184514	205	17341	1140	212000	1.04878e-124	SN	P	A	P	A	-	-	0.0109708	0.0562895
TAT	TGC	107	525	351	11280	72	407	42000	325000	5.14144e-124	SN	Y	C	Y	C	-	-	0.00169496	0.10885
CCT	CGC	163	334	1185	15036	13	55	11200	123000	8.49666e-124	SN	P	R	P	R	-	-	0.00115371	0.0969084
TGC	TAT	501	4617	5726	184686	53	216	14100	154000	3.23721e-120	SN	C	Y	C	Y	-	-	0.0036885	0.0462007
ATT	GCT	524	1563	2553	44754	182	994	9360	474000	2.0575e-119	NN	I	A	T	V	-	-	0.0172741	0.112931
CCC	CTT	252	1802	1954	62798	46	371	14600	212000	3.41619e-119	SN	P	L	P	L	-	-	0.0030632	0.0628743
GCT	ACC	765	7757	5104	70399	372	24752	2360	233000	2.94789e-118	SN	A	T	A	T	-	-	0.0135351	0.0561427
GCA	ACG	338	2699	1600	22374	455	37061	2540	268000	3.74995e-118	SN	A	T	A	T	-	-	0.0113591	0.072892
CGG	TGC	1045	18168	17783	420864	24	14733	288	211000	7.92305e-118	SN	R	C	R	W	-	-	0.00159521	0.0282463
TCC	CCT	428	2472	3301	31523	104	12591	784	189000	2.77924e-116	SN	S	P	S	P	-	-	0.00771571	0.0690211
GCC	CCT	556	19591	11863	466499	126	48477	1270	902000	2.81723e-113	SN	A	P	A	P	-	-	0.00252642	0.0173696
GGC	GCT	193	2512	2052	60971	334	2925	87900	1050000	1.23012e-109	SN	G	A	G	A	-	-	0.00366393	0.0405718
GCC	GTT	350	4581	2147	100602	483	5884	48500	902000	5.31887e-109	SN	A	V	A	V	-	-	0.00880311	0.049449
CTT	CCC	135	1251	813	32476	21	134	17600	228000	9.69403e-104	SN	L	P	L	P	-	-	0.00118277	0.0613915
GCT	CCC	269	7757	1064	70399	51	24752	223	233000	3.07513e-101	SN	A	P	A	P	-	-	0.00203788	0.029593
CAC	CGT	207	2820	845	20901	178	2033	33200	268000	3.13043e-101	SN	H	R	H	R	-	-	0.00502669	0.0534607
GGC	GTT	93	828	2052	60971	52	347	87900	1050000	2.93209e-99	SN	G	V	G	V	-	-	0.000588908	0.0312815
GGT	AGG	277	2507	4044	59617	19	11260	1310	280000	5.59648e-99	SN	G	R	G	S	-	-	0.00150925	0.0405682
ACC	CCT	138	1827	946	25813	46	26844	373	482000	6.11337e-98	SN	T	P	T	P	-	-	0.00168727	0.0474064
CGC	TGG	1046	21440	30472	650160	58	21852	1400	760000	1.51362e-97	SN	R	W	R	C	-	-	0.0024882	0.0197515
GAC	CAT	138	2582	3419	80232	94	79764	518	701000	5.77711e-95	SN	D	H	D	H	-	-	0.0011695	0.0224792
AGG	GGA	468	3052	2708	29349	28	5559	150	36800	2.62465e-93	SN	R	G	R	G	-	-	0.0048806	0.0751445
GGC	AGG	379	13038	9117	362656	54	28410	5060	1050000	1.50324e-92	SN	G	R	G	S	-	-	0.00161079	0.016819
CGT	AGC	246	9571	1078	76333	69	34889	213	202000	2.16025e-91	SN	R	S	R	S	-	-	0.00196184	0.0225792
CTT	CGC	112	593	813	32476	33	118	17600	228000	3.378e-91	SN	L	R	L	R	-	-	0.00185905	0.0737813
AGC	CGT	211	2969	1316	34345	159	30345	1090	345000	7.58303e-91	SN	S	R	S	R	-	-	0.0050326	0.0469306
CGT	CCC	97	393	2380	18939	16	59	34900	202000	3.17298e-90	SN	R	P	R	P	-	-	0.00045747	0.0337979
TAC	TGT	79	1081	310	8037	39	317	43600	337000	9.74946e-87	SN	Y	C	Y	C	-	-	0.000887251	0.0537415
GCC	ACT	855	19591	14275	466499	463	48477	8180	902000	2.39972e-86	SN	A	T	A	T	-	-	0.00810574	0.0246249
CGT	CAC	197	1632	2380	18939	197	1125	34900	202000	5.01913e-85	SN	R	H	R	H	-	-	0.00543868	0.0468045
TGC	AGT	322	6262	1574	84580	59	14133	347	154000	1.03998e-83	SN	C	S	C	S	-	-	0.00405805	0.0394705
GGG	TGC	368	12942	3848	373765	14	15648	86	206000	2.41458e-83	SN	G	C	G	W	-	-	0.000889002	0.0214477
GGT	AGA	231	1286	4044	59617	20	9581	1310	280000	9.8478e-83	SN	G	R	G	S	-	-	0.00183301	0.0415393
CTC	CCT	77	671	577	11341	22	265	27300	492000	1.28155e-81	SN	L	P	L	P	-	-	0.000797477	0.0581132
CCT	TCC	475	3963	3705	37514	135	11168	1120	123000	3.39128e-80	SN	P	S	P	S	-	-	0.0108669	0.0583323
AGA	GGG	358	3540	3496	54066	27	7909	157	94700	5.30472e-80	SN	R	G	R	G	-	-	0.00333622	0.0484176
TAT	CAC	112	754	728	13413	194	42008	1680	325000	2.57494e-79	SN	Y	H	Y	H	-	-	0.00442095	0.0702635
CCC	TCT	630	8536	8494	184514	111	14636	1490	212000	2.12665e-78	SN	P	S	P	S	-	-	0.00683624	0.0356738
CAC	TAT	314	3999	5380	119063	208	33204	1220	268000	4.16475e-78	SN	H	Y	H	Y	-	-	0.00600601	0.0323945
CCG	GCC	784	5519	9883	202115	456	24910	2600	581000	1.05305e-77	SN	P	A	P	A	-	-	0.0163055	0.0484369
CCC	CGT	169	2786	1954	62798	21	248	14600	212000	3.35007e-77	SN	P	R	P	R	-	-	0.00141233	0.0344266
GCG	ACA	775	12489	24971	613531	594	71833	8440	907000	1.39384e-76	SN	A	T	A	T	-	-	0.00734539	0.0202694
CTT	CAC	96	821	813	32476	25	151	17600	228000	6.0296e-76	SN	L	H	L	H	-	-	0.00140639	0.0554913
TGC	TCT	255	1835	5726	184686	38	140	14100	154000	3.22649e-74	SN	C	S	C	S	-	-	0.00266144	0.0326254
TCT	CCC	358	2779	3826	55303	81	10157	641	135000	1.09269e-72	SN	S	P	S	P	-	-	0.00744554	0.0514146
CGC	AGT	332	25725	4692	650160	113	61632	1120	760000	3.29383e-72	SN	R	S	R	S	-	-	0.0017975	0.0107971
CTC	GTG	190	1638	1174	35298	276	27822	1560	492000	4.34892e-72	SN	L	V	L	V	-	-	0.00930609	0.0632911
GCG	CCA	269	12489	12415	613531	122	71833	1730	907000	1.16548e-71	SN	A	P	A	P	-	-	0.0016557	0.0106861
GAG	AAA	176	2746	2102	70692	447	81372	1870	669000	6.52071e-71	SN	E	K	E	K	-	-	0.0053412	0.0350318
AGT	CGC	152	3096	1236	56365	48	20269	255	115000	6.53229e-71	SN	S	R	S	R	-	-	0.00233327	0.0338983
GGA	CGC	175	2051	1041	56720	25	8784	53	186000	7.75544e-71	SN	G	R	G	R	-	-	0.00282103	0.053566
AGT	GGC	336	3096	3818	56365	208	20269	1060	115000	8.6929e-71	SN	S	G	S	G	-	-	0.0096578	0.0463448
TAC	CAT	155	982	1832	13176	293	43626	1060	337000	9.53346e-71	SN	Y	H	Y	H	-	-	0.00651415	0.0522061
GAA	AAG	127	950	954	11884	580	80718	5350	747000	2.51984e-70	SN	E	K	E	K	-	-	0.00669375	0.0625308
GCT	GGC	99	154	710	10186	172	407	24800	233000	6.60247e-68	SN	A	G	A	G	-	-	0.00677726	0.102804
ACT	GCC	387	1922	4293	38686	184	12577	1460	117000	1.07903e-67	SN	T	A	T	A	-	-	0.0129386	0.0586186
TTT	TGC	59	392	546	26398	38	297	36000	386000	3.5865e-66	SN	F	C	F	C	-	-	0.00104582	0.0591775
CCA	TCG	130	744	777	9186	119	15542	835	116000	9.07704e-66	SN	P	S	P	S	-	-	0.00721387	0.0787402
TGT	AGC	341	6088	3147	100899	42	10413	154	60700	3.77557e-65	SN	C	S	C	S	-	-	0.0039589	0.0356099
GTC	GCT	164	2161	730	16562	235	3805	27000	485000	8.09809e-65	SN	V	A	V	A	-	-	0.00757088	0.0536825
GAT	CAC	53	680	153	8454	83	70499	461	559000	2.23289e-63	SN	D	H	D	H	-	-	0.00116831	0.0598194
GCC	GGT	189	3603	2147	100602	286	3125	48500	902000	6.86024e-63	SN	A	G	A	G	-	-	0.00550943	0.0318235
CCG	TCA	325	2960	10095	202115	190	32376	2570	581000	1.88281e-62	SN	P	S	P	S	-	-	0.00540756	0.02429
GAT	GGC	88	561	292	8543	498	1518	70500	559000	3.22135e-62	SN	D	G	D	G	-	-	0.00686745	0.0935175
CAC	CCT	60	502	845	20901	27	183	33200	268000	6.20146e-62	SN	H	P	H	P	-	-	0.000808141	0.0426439
CCC	GCT	515	8536	9031	184514	88	14636	1140	212000	7.91749e-62	SN	P	A	P	A	-	-	0.00554715	0.0284814
TTC	CTT	130	1264	1395	16845	255	42911	1890	590000	2.72226e-61	SN	F	L	F	L	-	-	0.00565962	0.0466117
GGT	GCC	64	166	563	4760	156	564	50400	280000	1.38036e-60	SN	G	A	G	A	-	-	0.00305164	0.0807062
CGG	GGA	932	17944	16801	420864	36	9945	285	211000	1.18002e-59	SN	R	G	R	G	-	-	0.00350672	0.0261233
CAC	CTT	59	316	845	20901	38	169	33200	268000	2.38689e-59	SN	H	L	H	L	-	-	0.00113749	0.0483607
TCG	CCA	228	1597	4732	40058	84	15235	1250	314000	4.05179e-59	SN	S	P	S	P	-	-	0.00506971	0.034772
TTT	CTC	119	1242	1269	25416	187	36013	1640	386000	4.45708e-59	SN	F	L	F	L	-	-	0.00494186	0.0452471
GGC	TGG	255	13038	4532	362656	51	28410	379	1050000	8.86203e-59	SN	G	W	G	C	-	-	0.00176838	0.0143058
TAC	GAT	54	982	445	13176	30	43626	98	337000	3.33207e-58	SN	Y	D	Y	D	-	-	0.000685652	0.0364619
GTT	GGC	62	332	552	18397	30	98	18400	251000	8.89534e-58	SN	V	G	V	G	-	-	0.00161917	0.0655391
GGT	CGG	143	2507	1495	59617	22	11260	52	280000	1.0249e-57	SN	G	R	G	R	-	-	0.00194106	0.0344994
CGT	GGG	219	2175	1587	76333	16	4936	147	202000	1.93493e-57	SN	R	G	R	G	-	-	0.00313787	0.0550113
ACG	CCC	81	553	1173	36384	47	21769	383	340000	3.16761e-57	SN	T	P	T	P	-	-	0.00211721	0.0448257
ACC	TCT	120	1827	521	25813	153	26844	1240	482000	1.00467e-56	SN	T	S	T	S	-	-	0.00541842	0.0486224
GGA	CGT	101	1316	1041	56720	9	8760	53	186000	3.53379e-55	SN	G	R	G	R	-	-	0.00102018	0.0410903
AAG	GAA	127	1280	929	12030	381	47379	1230	535000	4.51558e-55	SN	K	E	K	E	-	-	0.0077771	0.0543664
GTT	GCC	160	1380	552	18397	257	1450	18400	251000	6.93597e-55	SN	V	A	V	A	-	-	0.0127816	0.0764818
TGT	GGC	227	6088	2438	100899	20	10413	114	60700	4.65629e-54	SN	C	G	C	G	-	-	0.00189627	0.025934
GAC	GGT	67	910	302	8102	255	3690	79800	701000	1.43378e-53	SN	D	G	D	G	-	-	0.00304496	0.0523847
CAT	TAC	117	1011	637	8000	274	29582	2120	215000	1.57148e-53	SN	H	Y	H	Y	-	-	0.00856893	0.066289
GCA	CCG	99	2699	226	22374	116	37061	263	268000	2.02448e-52	SN	A	P	A	P	-	-	0.00309829	0.0327381
ACT	CCC	95	1922	820	38686	17	12577	112	117000	4.02563e-52	SN	T	P	T	P	-	-	0.00133795	0.0334861
GTG	CTC	186	1674	2280	67005	307	29125	2520	714000	2.41046e-50	SN	V	L	V	L	-	-	0.00960816	0.0449275
ACG	GCA	447	1515	6860	36384	541	22921	5500	340000	6.03233e-50	SN	T	A	T	A	-	-	0.0186796	0.0506688
GAG	CAC	342	3398	2564	70692	102	5801	2760	669000	3.22759e-49	NN	E	H	D	Q	-	-	0.0117742	0.0542513
GAT	TAC	38	680	166	8454	46	70499	347	559000	3.99965e-49	SN	D	Y	D	Y	-	-	0.000648874	0.0429864
CGT	TGG	346	2175	6527	76333	16	4936	409	202000	7.31793e-49	SN	R	W	R	C	-	-	0.00298452	0.0382405
CCT	CAC	68	305	1185	15036	13	183	11200	123000	8.34185e-49	SN	P	H	P	H	-	-	0.00114075	0.0436457
CAC	GAT	144	3999	3609	119063	85	33204	272	268000	2.73414e-48	SN	H	D	H	D	-	-	0.0025327	0.0185759
CAT	CCC	50	465	920	24070	26	152	29600	215000	1.4124e-47	SN	H	P	H	P	-	-	0.000873128	0.0348432
CCT	CTC	102	1118	1185	15036	37	297	11200	123000	5.84909e-47	SN	P	L	P	L	-	-	0.00320791	0.0424116
CAT	CTC	56	649	920	24070	38	180	29600	215000	8.64979e-47	SN	H	L	H	L	-	-	0.0012744	0.0344615
GGG	CGT	357	3636	14916	373765	7	8223	174	206000	1.8372e-46	SN	G	R	G	R	-	-	0.000832937	0.0188799
TGT	TAC	97	659	1722	14120	26	228	10400	60700	2.87076e-46	SN	C	Y	C	Y	-	-	0.0024404	0.0391445
CTC	CGT	50	399	577	11341	44	376	27300	492000	3.54301e-46	SN	L	R	L	R	-	-	0.0015873	0.0487329
CTG	TTC	168	1957	4104	61574	619	31474	65300	1110000	4.32396e-46	SN	L	F	L	L	-	-	0.00635569	0.0269706
CCC	CAT	84	755	1954	62798	25	214	14600	212000	5.2853e-45	SN	P	H	P	H	-	-	0.00168475	0.0300752
GTC	GGT	45	431	730	16562	24	220	27000	485000	3.09839e-44	SN	V	G	V	G	-	-	0.000880928	0.0373134
ACG	CCA	69	1515	1173	36384	30	22921	383	340000	6.86122e-44	SN	T	P	T	P	-	-	0.00128568	0.0250272
AAA	GAG	114	1338	1068	20660	384	46632	3290	574000	9.86185e-44	SN	K	E	K	E	-	-	0.00763328	0.0452381
GGT	TGG	103	2507	1560	59617	14	11260	126	280000	1.66936e-43	SN	G	W	G	C	-	-	0.00122807	0.0247002
ACA	GCG	172	971	1507	17737	244	14803	1830	159000	6.54081e-43	SN	T	A	T	A	-	-	0.0144575	0.0649057
GCT	GTC	119	1147	710	10186	279	1893	24800	233000	8.12257e-43	SN	A	V	A	V	-	-	0.0103441	0.0602227
GGT	CGA	75	1286	1495	59617	4	9581	52	280000	9.66091e-43	SN	G	R	G	R	-	-	0.000415067	0.0262605
TCT	TGC	43	96	179	5231	40	140	10200	135000	8.67529e-42	SN	S	C	S	C	-	-	0.00385356	0.13522
CCT	GCC	190	3963	843	37514	80	11168	355	123000	2.28949e-41	SN	P	A	P	A	-	-	0.00689477	0.0380304
CAT	GAC	53	1011	169	8000	67	29582	354	215000	3.28603e-41	SN	H	D	H	D	-	-	0.00223311	0.0429846
CGA	GGG	308	6131	1036	53638	11	3847	37	38000	4.79614e-41	SN	R	G	R	G	-	-	0.00282413	0.041204
TTC	GTT	54	1264	435	16845	78	42911	612	590000	2.18367e-40	SN	F	V	F	V	-	-	0.00178895	0.0308043
AAT	TAC	46	874	313	14264	65	40437	340	333000	3.82086e-40	SN	N	Y	N	Y	-	-	0.0015915	0.0373074
GGT	GAC	54	427	563	4760	181	952	50400	280000	7.2227e-40	SN	G	D	G	D	-	-	0.00351231	0.0517241
CTC	CAT	38	228	577	11341	30	146	27300	492000	1.63584e-39	SN	L	H	L	H	-	-	0.00109186	0.0450771
TGC	TTT	147	1038	5726	184686	37	141	14100	154000	2.65405e-39	SN	C	F	C	F	-	-	0.0025914	0.0212704
ACC	CCG	64	417	946	25813	86	23273	373	482000	7.24344e-39	SN	T	P	T	P	-	-	0.0036238	0.0448493
GTT	GAC	38	310	552	18397	15	84	18400	251000	1.52052e-38	SN	V	D	V	D	-	-	0.000810855	0.0422222
AAC	TAT	41	959	201	11330	61	47698	138	436000	2.0853e-38	SN	N	Y	N	Y	-	-	0.00127357	0.0341382
TTC	TCT	32	420	415	10933	28	318	42900	590000	2.60803e-38	SN	F	S	F	S	-	-	0.000647459	0.0369089
GCA	CCC	58	740	226	22374	42	12229	263	268000	3.6043e-38	SN	A	P	A	P	-	-	0.00335089	0.0566406
CTC	TTT	133	1089	2241	35298	238	27309	2040	492000	5.523e-38	SN	L	F	L	F	-	-	0.00804407	0.038406
CCC	ACT	180	8536	2012	184514	33	14636	405	212000	8.61318e-38	SN	P	T	P	T	-	-	0.0021892	0.0167785
GCC	ACG	656	17100	14275	466499	574	49976	8180	902000	1.5562e-37	SN	A	T	A	T	-	-	0.00977354	0.0204802
GGC	CGA	294	3585	18677	362656	35	16062	832	1050000	2.81155e-37	SN	G	R	G	R	-	-	0.00206746	0.0130342
GAC	TAT	41	2582	567	80232	36	79764	140	701000	3.31333e-37	SN	D	Y	D	Y	-	-	0.000450338	0.0128527
CCG	TCC	362	5519	10095	202115	213	24910	2570	581000	5.51092e-37	SN	P	S	P	S	-	-	0.00769147	0.022659
GGG	TGT	145	3636	3848	373765	8	8223	86	206000	2.68819e-36	SN	G	C	G	W	-	-	0.000961885	0.0190064
TCC	TTT	54	503	227	17086	58	394	12600	189000	2.98963e-36	SN	S	F	S	F	-	-	0.00444376	0.0688776
TCA	CCG	116	1228	1112	21057	84	10661	514	122000	5.73155e-36	SN	S	P	S	P	-	-	0.0074607	0.0472313
GAC	GTT	23	138	302	8102	39	190	79800	701000	2.5763e-35	SN	D	V	D	V	-	-	0.000487323	0.049676
TTT	TCC	41	570	546	26398	62	405	36000	386000	2.69664e-34	SN	F	S	F	S	-	-	0.00170017	0.0354365
CGT	CTC	48	322	2380	18939	32	178	34900	202000	6.46338e-34	SN	R	L	R	L	-	-	0.000911421	0.0174545
TTC	TGT	30	362	415	10933	37	232	42900	590000	7.07957e-34	SN	F	C	F	C	-	-	0.000857097	0.0371747
GGT	GTC	24	135	563	4760	19	115	50400	280000	3.41591e-33	SN	G	V	G	V	-	-	0.000375984	0.033241
CCC	ACG	146	5756	2012	184514	57	17341	405	212000	5.6199e-33	SN	P	T	P	T	-	-	0.00320171	0.0184483
TAT	GAC	30	754	274	13413	28	42008	191	325000	9.83797e-33	SN	Y	D	Y	D	-	-	0.000663083	0.0283554
GGC	AGA	152	3585	9117	362656	37	16062	5060	1050000	9.88999e-33	SN	G	R	G	S	-	-	0.00174866	0.0118251
ACT	TCC	117	1922	1257	38686	83	12577	522	117000	2.84173e-32	SN	T	S	T	S	-	-	0.00629646	0.0354976
GAT	GTC	23	237	292	8543	40	203	70500	559000	3.12621e-32	SN	D	V	D	V	-	-	0.000565427	0.0416667
TCC	CCG	174	497	3301	31523	120	10244	784	189000	8.82707e-32	SN	S	P	S	P	-	-	0.0107643	0.0438066
AAC	CAT	68	959	441	11330	322	47698	1150	436000	9.40212e-32	SN	N	H	N	H	-	-	0.00654871	0.0463215
GTC	CTG	130	1238	1042	24829	399	25914	1620	485000	1.78221e-30	SN	V	L	V	L	-	-	0.0142842	0.0539419
TAC	AAT	35	982	266	13176	54	43626	114	337000	1.85959e-30	SN	Y	N	Y	N	-	-	0.00123305	0.0272798
CTT	TTC	90	499	1042	8147	206	17567	1870	228000	7.56237e-30	SN	L	F	L	F	-	-	0.0104872	0.0551809
TCC	TGT	39	932	227	17086	16	218	12600	189000	2.74863e-29	SN	S	C	S	C	-	-	0.00124669	0.0325543
ACA	CCG	44	971	309	17737	30	14803	153	159000	7.4209e-29	SN	T	P	T	P	-	-	0.00200187	0.0332326
CCC	TCG	279	5756	8494	184514	111	17341	1490	212000	8.72538e-29	SN	P	S	P	S	-	-	0.00585999	0.019203
GAC	GCT	29	228	302	8102	174	1464	79800	701000	1.10407e-28	SN	D	A	D	A	-	-	0.00213659	0.0518784
TAC	TCT	20	146	310	8037	21	109	43600	337000	1.4328e-28	SN	Y	S	Y	S	-	-	0.00048022	0.0420168
GAT	AAC	82	680	642	8454	936	70499	6830	559000	1.55056e-28	SN	D	N	D	N	-	-	0.0119594	0.0584046
ACG	TCA	79	1515	716	36384	143	22921	1480	340000	1.6025e-28	SN	T	S	T	S	-	-	0.00582627	0.0341991
CCG	ACA	77	2960	2577	202115	64	32376	699	581000	1.85676e-28	SN	P	T	P	T	-	-	0.00193126	0.0137157
TCG	CCC	156	495	4732	40058	94	12051	1250	314000	5.07513e-28	SN	S	P	S	P	-	-	0.00701754	0.0289801
CCT	ACC	114	3963	722	37514	44	11168	210	123000	6.36811e-28	SN	P	T	P	T	-	-	0.00385222	0.0237549
CTG	GTC	181	1957	2339	61574	493	31474	3000	1110000	8.75727e-28	SN	L	V	L	V	-	-	0.014099	0.0404289
GAT	GCC	32	213	292	8543	236	847	70500	559000	9.41223e-28	SN	D	A	D	A	-	-	0.00329687	0.0595903
TAT	AAC	29	754	319	13413	41	42008	260	325000	1.1274e-27	SN	Y	N	Y	N	-	-	0.000969061	0.0263158
GGA	AGC	236	2051	3812	56720	108	8784	427	186000	6.13391e-27	SN	G	S	G	R	-	-	0.0115892	0.0386949
CCG	GCA	268	2960	9883	202115	282	32376	2600	581000	9.9636e-27	SN	P	A	P	A	-	-	0.00799818	0.0204409
GCA	ACC	135	740	1600	22374	230	12229	2540	268000	1.20565e-26	SN	A	T	A	T	-	-	0.0153344	0.0545455
GTC	GAT	27	217	730	16562	22	102	27000	485000	1.27261e-26	SN	V	D	V	D	-	-	0.00081109	0.0277207
CCT	GCG	84	972	843	37514	39	5960	355	123000	5.60121e-26	SN	P	A	P	A	-	-	0.00613787	0.0442338
ATT	TTC	32	419	388	11031	108	46415	667	474000	5.93347e-26	SN	I	F	I	F	-	-	0.00228862	0.0381406
GTG	TTA	54	1375	880	67005	139	44026	1060	714000	6.47578e-26	SN	V	L	V	L	-	-	0.00307352	0.0233867
GTC	ATG	76	1238	1038	24829	237	25914	11000	485000	1.05496e-25	SN	V	M	V	I	-	-	0.00637937	0.0323129
CGG	AGC	237	18168	2504	420864	49	14733	3470	211000	2.70756e-25	SN	R	S	R	R	-	-	0.00268464	0.0113348
CGT	GGA	93	1287	1587	76333	9	3968	147	202000	4.17284e-25	SN	R	G	R	G	-	-	0.00218235	0.0313448
ACA	TCT	72	490	452	17737	100	7408	729	159000	1.41238e-24	SN	T	S	T	S	-	-	0.0121403	0.0710059
AAC	GAT	100	959	834	11330	745	47698	2570	436000	2.25389e-24	SN	N	D	N	D	-	-	0.0146041	0.0528262
CGC	GGA	494	5881	23371	650160	33	7833	904	760000	2.2665e-24	SN	R	G	R	G	-	-	0.00376283	0.0166073
GTA	ATG	58	425	466	5578	250	20633	4300	174000	3.45573e-24	SN	V	M	V	I	-	-	0.00992733	0.061117
TCA	CCT	90	738	1112	21057	48	5575	514	122000	4.45997e-24	SN	S	P	S	P	-	-	0.00782141	0.0463918
GCG	TCA	207	12489	4927	613531	353	71833	4560	907000	5.09236e-24	SN	A	S	A	S	-	-	0.00459959	0.011746
GGA	AGT	191	1316	3812	56720	98	8760	427	186000	6.02593e-24	SN	G	S	G	R	-	-	0.0105547	0.035909
CCA	TCT	67	224	777	9186	76	6765	835	116000	8.04168e-24	SN	P	S	P	S	-	-	0.00990099	0.0627341
GGG	AGC	477	12942	10043	373765	130	15648	327	206000	2.03685e-23	SN	G	S	G	R	-	-	0.00807203	0.0203307
TGT	TCC	38	120	1722	14120	9	134	10400	60700	2.91428e-23	SN	C	S	C	S	-	-	0.000853647	0.0202128
TTC	ATT	40	1264	246	16845	118	42911	500	590000	3.71975e-23	SN	F	I	F	I	-	-	0.00271084	0.0258065
ATC	TTT	27	485	165	7969	132	55685	598	752000	8.58369e-23	SN	I	F	I	F	-	-	0.0023398	0.0398818
CCA	ACG	31	744	178	9186	29	15542	175	116000	9.53773e-23	SN	P	T	P	T	-	-	0.00184174	0.0325289
CCA	GCG	43	744	169	9186	79	15542	269	116000	1.10581e-22	SN	P	A	P	A	-	-	0.00497168	0.0449791
GTG	TTC	65	1674	880	67005	141	29125	1060	714000	2.04139e-22	SN	V	F	V	L	-	-	0.00464948	0.0248186
ACA	TCG	58	971	452	17737	98	14803	729	159000	2.69718e-22	SN	T	S	T	S	-	-	0.00626999	0.0391627
CGG	TGT	355	3843	17783	420864	8	4628	288	211000	1.85144e-21	SN	R	C	R	W	-	-	0.0016247	0.0161503
TCC	GCT	174	2472	1098	31523	260	12591	2200	189000	3.18888e-21	SN	S	A	S	A	-	-	0.0172746	0.0464744
TTT	ATC	45	1242	485	25416	131	36013	667	386000	4.47692e-21	SN	F	I	F	I	-	-	0.00355872	0.025395
TCC	ACT	93	2472	427	31523	102	12591	953	189000	5.04284e-21	SN	S	T	S	T	-	-	0.00747472	0.0310829
GAC	AAT	122	2582	2056	80232	760	79764	3750	701000	5.138e-21	SN	D	N	D	N	-	-	0.0090182	0.0256303
GCA	TCG	85	2699	315	22374	285	37061	1530	268000	9.67583e-21	SN	A	S	A	S	-	-	0.007331	0.0274282
GCT	ACG	282	2543	5104	70399	195	10519	2360	233000	1.54661e-20	SN	A	T	A	T	-	-	0.0149151	0.0355656
ACA	CCT	39	490	309	17737	34	7408	153	159000	3.58225e-20	SN	T	P	T	P	-	-	0.00447663	0.0465394
GCT	TCC	208	7757	1186	70399	248	24752	1580	233000	5.68565e-20	SN	A	S	A	S	-	-	0.00933032	0.0227298
GTC	TTT	31	663	392	24829	70	26990	421	485000	9.50926e-20	SN	V	F	V	F	-	-	0.00254721	0.0285451
GCG	CCT	256	5316	12415	613531	69	13216	1730	907000	1.62325e-19	SN	A	P	A	P	-	-	0.0045954	0.0142325
TCT	TTC	34	442	179	5231	56	592	10200	135000	3.15917e-19	SN	S	F	S	F	-	-	0.00516224	0.0519084
ACA	CCC	31	349	309	17737	17	5789	153	159000	3.72599e-19	SN	T	P	T	P	-	-	0.00285283	0.0449927
TAT	TCC	17	162	351	11280	40	219	42000	325000	4.31651e-19	SN	Y	S	Y	S	-	-	0.000946544	0.0320755
TTT	GTC	31	1242	422	25416	64	36013	649	386000	7.33588e-19	SN	F	V	F	V	-	-	0.00174263	0.0182891
CCG	ACC	127	5519	2577	202115	128	24910	699	581000	1.6918e-18	SN	P	T	P	T	-	-	0.00497338	0.0154445
TTT	CCT	336	1911	3201	78483	33	405	1640	386000	2.91784e-18	NN	F	P	S	L	-	-	0.0158807	0.061674
GTG	CTA	43	1375	2280	67005	85	44026	2520	714000	8.45924e-18	SN	V	L	V	L	-	-	0.00182282	0.0116279
GTT	TTC	26	357	188	6625	71	18354	417	251000	9.13995e-18	SN	V	F	V	F	-	-	0.00376818	0.0455342
GCT	CCG	80	2543	1064	70399	54	10519	223	233000	8.98932e-17	SN	A	P	A	P	-	-	0.00500185	0.0216979
CTG	TTT	67	554	4104	61574	317	14919	65300	1110000	1.42787e-16	SN	L	F	L	L	-	-	0.00393613	0.0141799
ACG	CCT	50	519	1173	36384	18	4674	383	340000	2.55226e-16	SN	T	P	T	P	-	-	0.0035468	0.0287026
CGA	AGT	63	1144	942	53638	9	1611	1530	38000	2.97676e-16	SN	R	S	R	R	-	-	0.00285714	0.029316
GCA	CCT	26	521	226	22374	37	12432	263	268000	3.14252e-16	SN	A	P	A	P	-	-	0.00290606	0.0336352
ACC	GCG	180	417	3976	25813	533	23273	5130	482000	5.27122e-16	SN	T	A	T	A	-	-	0.01842	0.0393615
ATA	TTT	47	309	302	10829	106	6590	967	146000	5.93004e-16	SN	I	F	I	L	-	-	0.0138327	0.0714286
GCA	ACT	101	521	1600	22374	244	12432	2540	268000	1.22302e-15	SN	A	T	A	T	-	-	0.0160358	0.0454545
TCC	GCG	111	497	1098	31523	310	10244	2200	189000	1.24513e-15	SN	S	A	S	A	-	-	0.0243061	0.0650645
CCG	TCT	213	2161	10095	202115	91	11322	2570	581000	1.31929e-15	SN	P	S	P	S	-	-	0.0065079	0.0170824
GTC	CTT	44	663	1042	24829	145	26990	1620	485000	1.87882e-15	SN	V	L	V	L	-	-	0.0050426	0.0251572
ACT	CCG	40	666	820	38686	14	5110	112	117000	1.92896e-15	SN	T	P	T	P	-	-	0.0026738	0.0262123
CGA	GGC	123	2319	1036	53638	11	2144	37	38000	3.26388e-15	SN	R	G	R	G	-	-	0.00501825	0.0353652
ACC	CCA	32	288	946	25813	19	7204	373	482000	3.4615e-15	SN	T	P	T	P	-	-	0.00250132	0.0252765
CCG	ACT	69	2161	2577	202115	36	11322	699	581000	4.02647e-15	SN	P	T	P	T	-	-	0.00298582	0.0143541
CCT	TCG	128	972	3705	37514	57	5960	1120	123000	4.53308e-15	SN	P	S	P	S	-	-	0.00798655	0.0266389
TCA	ACT	80	738	494	21057	115	5575	799	122000	5.15322e-15	SN	S	T	S	T	-	-	0.0177223	0.0609756
ATT	CCT	99	1563	840	44754	27	994	2120	474000	1.1378e-14	NN	I	P	T	L	-	-	0.00859599	0.0395683
TCG	CCT	114	664	4732	40058	32	5026	1250	314000	1.56065e-14	SN	S	P	S	P	-	-	0.00507292	0.0206897
GAA	CAC	36	309	202	11884	98	5712	2930	747000	2.05296e-14	NN	E	H	D	Q	-	-	0.0112128	0.0658135
CTA	TTT	39	133	748	5987	77	2010	7930	52100	3.14079e-14	SN	L	F	L	L	-	-	0.00768693	0.0423913
GCC	GAT	56	1048	2147	100602	237	1485	48500	902000	3.47379e-14	SN	A	D	A	D	-	-	0.00471905	0.0172255
CAT	AAC	39	1011	160	8000	203	29582	1080	215000	4.12961e-14	SN	H	N	H	N	-	-	0.00657703	0.0322314
GTT	ATG	33	163	531	6625	149	10856	8080	251000	6.48558e-14	SN	V	M	V	I	-	-	0.00780718	0.045392
AAG	CAA	52	1280	329	12030	428	47379	2280	535000	7.28572e-14	SN	K	Q	K	Q	-	-	0.00854513	0.0313064
TCG	ACA	62	1597	760	40058	122	15235	1410	314000	1.80997e-13	SN	S	T	S	T	-	-	0.0072762	0.0256304
TCT	ACC	129	2779	1530	55303	125	10157	729	135000	2.64002e-13	SN	S	T	S	T	-	-	0.0113523	0.0290671
ACA	GCT	98	490	1507	17737	160	7408	1830	159000	2.75589e-13	SN	T	A	T	A	-	-	0.0170249	0.046778
CTA	TTC	28	147	748	5987	37	1599	7930	52100	2.78784e-13	SN	L	F	L	L	-	-	0.00386787	0.0303359
GTT	ACT	348	4665	2718	38436	239	1450	8080	251000	6.90049e-13	NN	V	T	A	I	-	-	0.0244651	0.0450136
GAG	CAA	74	2746	2564	70692	421	81372	2760	669000	8.055e-13	SN	E	Q	E	Q	-	-	0.00497913	0.0137444
TCA	TTC	17	135	111	4610	19	815	3900	122000	9.48074e-13	SN	S	F	S	L	-	-	0.00401352	0.0646388
CGA	AGC	85	2319	942	53638	19	2144	1530	38000	1.2498e-12	SN	R	S	R	R	-	-	0.00514487	0.0254035
CCT	ACG	43	972	722	37514	27	5960	210	123000	1.59369e-12	SN	P	T	P	T	-	-	0.00435695	0.0247553
CGA	GGT	89	1144	1036	53638	9	1611	37	38000	1.7249e-12	SN	R	G	R	G	-	-	0.0054315	0.0392243
ACT	CCA	37	729	820	38686	22	6114	112	117000	2.01299e-12	SN	T	P	T	P	-	-	0.00352113	0.0233291
AAT	GAC	61	874	727	14264	569	40437	4400	333000	4.71638e-12	SN	N	D	N	D	-	-	0.0125314	0.0367028
ATT	CTC	26	419	271	11031	300	46415	2120	474000	5.94605e-12	SN	I	L	I	L	-	-	0.00614314	0.0363128
ACG	TCC	38	553	716	36384	159	21769	1480	340000	6.21018e-12	SN	T	S	T	S	-	-	0.00679255	0.0290742
CGG	AGT	63	3843	2504	420864	13	4628	3470	211000	7.03698e-12	SN	R	S	R	R	-	-	0.00160276	0.00982839
ACG	GCC	217	553	6860	36384	435	21769	5500	340000	1.04088e-11	SN	T	A	T	A	-	-	0.0157017	0.0284404
GTT	CTC	22	357	167	6625	107	18354	558	251000	1.79458e-11	SN	V	L	V	L	-	-	0.00562595	0.040293
GTT	CCT	199	4665	679	38436	18	1450	558	251000	2.005e-11	NN	V	P	A	L	-	-	0.0088845	0.0359011
GTA	CTG	22	425	109	5578	118	20633	266	174000	2.08714e-11	SN	V	L	V	L	-	-	0.0056145	0.0395683
ATC	GTT	58	485	564	7969	1275	55685	12400	752000	2.45065e-11	SN	I	V	I	V	-	-	0.0183824	0.0523939
CCA	TCC	52	281	777	9186	64	4248	835	116000	2.54108e-11	SN	P	S	P	S	-	-	0.0124344	0.0468468
ACT	TCA	77	729	1257	38686	85	6114	522	117000	4.17864e-11	SN	T	S	T	S	-	-	0.0126469	0.0373243
CGG	GGT	290	3843	16801	420864	18	4628	285	211000	5.52664e-11	SN	R	G	R	G	-	-	0.00365038	0.0138531
ATC	CTT	30	485	318	7969	473	55685	3470	752000	6.51443e-11	SN	I	L	I	L	-	-	0.00793251	0.0360144
TTA	GTG	36	1337	325	22010	133	24559	936	270000	8.94649e-11	SN	L	V	L	V	-	-	0.00518964	0.0212014
AAT	CAC	28	874	249	14264	214	40437	1980	333000	1.06185e-10	SN	N	H	N	H	-	-	0.00501982	0.0243267
GCG	TCC	312	17462	4927	613531	465	49955	4560	907000	1.1421e-10	SN	A	S	A	S	-	-	0.00845762	0.0137439
GCT	GAC	21	212	710	10186	83	462	24800	233000	1.56998e-10	SN	A	D	A	D	-	-	0.00327481	0.0222694
GTC	TTG	29	1238	392	24829	97	25914	421	485000	2.58938e-10	SN	V	L	V	F	-	-	0.00366979	0.0174804
TCT	CCG	116	783	3826	55303	38	4018	641	135000	2.99322e-10	SN	S	P	S	P	-	-	0.00809027	0.0245503
TGT	TTC	22	212	1722	14120	13	140	10400	60700	3.6038e-10	SN	C	F	C	F	-	-	0.00123188	0.0112474
CTT	TCT	255	2074	2707	30749	39	134	1870	228000	7.51125e-10	NN	L	S	P	F	-	-	0.0190896	0.0506354
GAT	AAG	46	294	642	8454	172	4654	6830	559000	7.67325e-10	NN	D	K	E	N	-	-	0.0147563	0.0468432
TCA	ACG	55	1228	494	21057	120	10661	799	122000	8.67501e-10	SN	S	T	S	T	-	-	0.0103627	0.030951
TAC	TTT	20	105	310	8037	346	1537	43600	337000	9.29013e-10	SN	Y	F	Y	F	-	-	0.00760724	0.045977
GTA	TTT	18	116	183	5578	58	7083	654	174000	9.42621e-10	SN	V	F	V	L	-	-	0.00744067	0.0567823
GCT	CCA	36	1085	1064	70399	49	12288	223	233000	1.02233e-09	SN	A	P	A	P	-	-	0.00390127	0.016476
GCA	GGC	17	32	155	6092	139	413	12200	268000	1.03151e-09	SN	A	G	A	G	-	-	0.0109003	0.0833333
GCG	ACC	735	17462	24971	613531	733	49955	8440	907000	1.71657e-09	SN	A	T	A	T	-	-	0.0123968	0.0170265
TTT	TAC	32	376	546	26398	343	1679	36000	386000	2.28434e-09	SN	F	Y	F	Y	-	-	0.00902109	0.033543
TCT	GCC	142	2779	1385	55303	198	10157	1390	135000	4.90128e-09	SN	S	A	S	A	-	-	0.0168582	0.0329772
TTG	ATA	37	1196	265	16226	167	21459	935	204000	5.93682e-09	SN	L	I	L	M	-	-	0.00740215	0.0246996
TTC	TAT	25	134	415	10933	466	1573	42900	590000	1.04363e-08	SN	F	Y	F	Y	-	-	0.0103696	0.043554
TCC	TAT	10	92	227	17086	25	93	12600	189000	1.24247e-08	SN	S	Y	S	Y	-	-	0.00196572	0.0303951
CTC	GTT	34	1089	1174	35298	125	27309	1560	492000	1.64815e-08	SN	L	V	L	V	-	-	0.00431124	0.0148019
CCA	CGC	12	88	184	7063	15	50	4250	116000	2.7718e-08	SN	P	R	P	R	-	-	0.00347625	0.0422535
CCT	TTT	656	4328	5845	136206	38	297	1120	123000	3.03335e-08	NN	P	F	L	S	-	-	0.0261168	0.0605781
CCA	GCT	19	224	169	9186	58	6765	269	116000	3.493e-08	SN	P	A	P	A	-	-	0.00817823	0.0461165
GCC	TCT	236	19591	3238	466499	333	48477	3770	902000	3.66617e-08	SN	A	S	A	S	-	-	0.00633321	0.010232
GCA	TCC	38	740	315	22374	158	12229	1530	268000	3.82311e-08	SN	A	S	A	S	-	-	0.011353	0.0347667
TTG	GTA	36	1196	632	16226	137	21459	749	204000	4.65934e-08	SN	L	V	L	V	-	-	0.00613113	0.0193133
ACT	GCG	156	666	4293	38686	102	5110	1460	117000	5.5602e-08	SN	T	A	T	A	-	-	0.0152878	0.0304985
TCA	CCC	48	363	1112	21057	44	3904	514	122000	5.6715e-08	SN	S	P	S	P	-	-	0.00986105	0.0315167
CAA	AAG	30	571	235	7534	347	29437	2680	271000	5.96087e-08	SN	Q	K	Q	K	-	-	0.0106888	0.0358852
CCG	GCT	201	2161	9883	202115	125	11322	2600	581000	6.73433e-08	SN	P	A	P	A	-	-	0.0088987	0.0164149
CCT	TCA	96	519	3705	37514	84	7315	1120	123000	7.6475e-08	SN	P	S	P	S	-	-	0.00986031	0.0222222
ATA	TTC	18	181	302	10829	37	4964	967	146000	1.0864e-07	SN	I	F	I	L	-	-	0.00619973	0.0359281
GAA	CAG	33	950	202	11884	790	80718	2930	747000	1.32722e-07	SN	E	Q	E	Q	-	-	0.00935598	0.0278481
GTA	TTG	18	425	183	5578	125	20633	654	174000	1.85153e-07	SN	V	L	V	L	-	-	0.00583785	0.028754
CAC	AAT	53	3999	819	119063	151	33204	760	268000	1.95057e-07	SN	H	N	H	N	-	-	0.00442621	0.0108807
CTA	GTG	19	423	77	5987	32	4585	130	52100	2.00312e-07	SN	L	V	L	V	-	-	0.0067411	0.0366089
CTA	CAC	9	134	44	4361	3	71	1600	52100	2.11885e-07	SN	L	H	L	Q	-	-	0.00179211	0.0481283
GCT	ACA	139	1085	5104	70399	181	12288	2360	233000	4.03468e-07	SN	A	T	A	T	-	-	0.0122058	0.0219659
ACT	TCG	43	666	1257	38686	40	5110	522	117000	4.73462e-07	SN	T	S	T	S	-	-	0.00705219	0.0218718
GTA	TTC	10	111	183	5578	20	5757	654	174000	5.2771e-07	SN	V	F	V	L	-	-	0.00310994	0.0328947
CCA	GCC	20	281	169	9186	42	4248	269	116000	6.22462e-07	SN	P	A	P	A	-	-	0.00921255	0.0425532
CCA	ACT	12	224	178	9186	29	6765	175	116000	1.88018e-06	SN	P	T	P	T	-	-	0.00416129	0.0289855
ACG	TCT	45	519	716	36384	86	4674	1480	340000	1.9284e-06	SN	T	S	T	S	-	-	0.0137821	0.0351562
CGC	CCA	42	4328	237	246707	22	291	7830	760000	2.54478e-06	SN	R	P	R	P	-	-	0.00270171	0.00911656
ACA	GCC	66	349	1507	17737	125	5789	1830	159000	2.65008e-06	SN	T	A	T	A	-	-	0.0161415	0.0343392
ATT	GTC	42	419	586	11031	973	46415	9360	474000	2.67027e-06	SN	I	V	I	V	-	-	0.017146	0.0401146
TCC	ACG	32	497	427	31523	135	10244	953	189000	3.22929e-06	SN	S	T	S	T	-	-	0.0119132	0.0334728
ATT	TTA	54	334	388	11031	392	10837	667	474000	3.84946e-06	SN	I	L	I	F	-	-	0.0329523	0.0695876
TCT	CCA	120	1034	3826	55303	84	5985	641	135000	4.2912e-06	SN	S	P	S	P	-	-	0.0125186	0.0240964
TCA	GCG	57	1228	439	21057	189	10661	1220	122000	4.32324e-06	SN	S	A	S	A	-	-	0.0156587	0.0330626
CGA	CCC	6	67	108	4718	2	33	2140	38000	5.50186e-06	SN	R	P	R	P	-	-	0.00091954	0.0331492
CCT	ACA	21	519	722	37514	32	7315	210	123000	6.04516e-06	SN	P	T	P	T	-	-	0.00423448	0.0166403
CAG	GAA	110	2095	2377	72658	727	46261	2810	630000	6.07452e-06	SN	Q	E	Q	E	-	-	0.014599	0.024007
CTG	GTA	68	1294	2339	61574	214	19434	3000	1110000	6.70412e-06	SN	L	V	L	V	-	-	0.00944896	0.0183734
CCT	GCA	30	519	843	37514	56	7315	355	123000	7.02324e-06	SN	P	A	P	A	-	-	0.00724825	0.0215517
TCG	GCA	107	1597	1729	40058	357	15235	3790	314000	7.8794e-06	SN	S	A	S	A	-	-	0.0184192	0.0311681
CTC	ATG	47	1638	423	35298	316	27822	2500	492000	7.94791e-06	SN	L	M	L	I	-	-	0.010314	0.022296
AAA	CAG	42	1338	338	20660	556	46632	3690	574000	8.00762e-06	SN	K	Q	K	Q	-	-	0.0109281	0.024447
GAT	AAA	46	180	642	8454	277	4332	6830	559000	9.42975e-06	NN	D	K	E	N	-	-	0.0242154	0.0529954
CCC	CAA	23	755	180	62798	29	214	4180	212000	1.07327e-05	SN	P	Q	P	H	-	-	0.00655664	0.0240084
CCA	CAC	8	118	184	7063	11	268	4250	116000	1.23841e-05	SN	P	H	P	Q	-	-	0.00242879	0.0258065
GCT	TCG	70	2543	1186	70399	113	10519	1580	233000	1.56649e-05	SN	A	S	A	S	-	-	0.00925319	0.0184259
TCG	ACT	36	664	760	40058	62	5026	1410	314000	1.9336e-05	SN	S	T	S	T	-	-	0.0095414	0.0246575
GCA	TCT	28	521	315	22374	174	12432	1530	268000	2.40704e-05	SN	A	S	A	S	-	-	0.012309	0.0324074
TCC	ACA	25	379	427	31523	46	3708	953	189000	3.13472e-05	SN	S	T	S	T	-	-	0.00977268	0.0300842
ACC	TCG	28	417	521	25813	285	23273	1240	482000	3.37379e-05	SN	T	S	T	S	-	-	0.0114929	0.0289855
GTT	TTG	13	163	188	6625	94	10856	417	251000	3.39675e-05	SN	V	L	V	F	-	-	0.00826955	0.0357143
GCA	GAC	9	87	155	6092	77	912	12200	268000	3.88142e-05	SN	A	D	A	E	-	-	0.0058382	0.0358566
CTT	ATC	28	499	224	8147	299	17567	2130	228000	3.983e-05	SN	L	I	L	I	-	-	0.014953	0.0372836
TCT	ACA	97	1034	1530	55303	142	5985	729	135000	4.1433e-05	SN	S	T	S	T	-	-	0.0207118	0.0364525
CCA	ACC	11	281	178	9186	18	4248	175	116000	4.51687e-05	SN	P	T	P	T	-	-	0.00405314	0.0234043
CCA	CTC	9	169	184	7063	16	245	4250	116000	5.12295e-05	SN	P	L	P	L	-	-	0.00354689	0.0248619
TCT	TAC	7	105	179	5231	30	241	10200	135000	5.88496e-05	SN	S	Y	S	Y	-	-	0.00286506	0.024055
