# Supplementary material for: Crossing fitness valleys via double substitutions within codons
Source: BMC Biol. 2019 Dec 16;17:105. doi: 10.1186/s12915-019-0727-4 (PMC6916188; doi:10.1186/s12915-019-0727-4)
Supplement: Supplementary file 3 — Additional file 3. Nucleotide sequence alignments constructed for the inference of ancestral states. [file 12915_2019_727_MOESM3_ESM.txt]

>outgroup
CTCCTCCTCCTTCTTCTTGTGGTGGTGCAGCAGCAGCGGCGGCGGTTCTTCTTCCTTCTTCTTCGCCGCCGCCGCCGCCGCCGCCGCCGCAGAAGAAGAGTGGTGGTGAGAAGAAGATTTTTTTTTTTATTATTACAGCAGCAGCTCCTCCTCTTATTATTACACCACCACTTCTTCTTCCACCACCACTTGTTGTTGAAGAAGAAGCGTCGTCGTATAATAATATGGTGGTGGGTCGTCGTCTTTTTTTTTATTATTATTTTATTATTAGAGGAGGAGCAGCAGCAGATAATAATAAGGAGGAGGGACGACGACATCATCATCCCGCCGCCGACGACGACGAACAACAACGCGGCGGCGTTCTTCTTCATTATTATTATCATCATCTTGTTGTTGTTATTATTATTATTATTAAAGAAGAAGCAGCAGCAGTTGTTGTTGTGGTGGTGGATCATCATCTTATTATTATTTTTTTTTCGACGACGACACCACCACATGATGATGCTGCTGCTGATTATTATTATAATAATATTTTTTTTTTTGTTGTTGCAACAACAAATGATGATGCTGCTGCTGACTACTACTGCCGCCGCCCAGCAGCAGATGATGATGAGAAGAAGAAACAACAACTGGTGGTGGAATAATAATAGTAGTAGTATGATGATGTTTTTTTTTCACCACCACATGATGATGAACAACAACCAGCAGCAGTTATTATTAAAGAAGAAGAGTAGTAGTGACGACGACCGTCGTCGTTGGTGGTGGAGGAGGAGGAATAATAATTGGTGGTGGGCCGCCGCCTGGTGGTGGTTCTTCTTCAGAAGAAGACTACTACTAGAGGAGGAGTTGTTGTTGCACCACCACAATAATAATTTTTTTTTTAGGAGGAGGGCCGCCGCCTTCTTCTTCGTTGTTGTTAGCAGCAGCAGAAGAAGATATTATTATTCCTCCTCCGTGGTGGTGCCTCCTCCTGAGGAGGAGCTTCTTCTTATGATGATGAGCAGCAGCGTAGTAGTACAACAACAACTTCTTCTTGTAGTAGTAGGCGGCGGCAGCAGCAGCGACGACGACGACGACGACGCGGCGGCGTCTTCTTCTAACAACAACCTTCTTCTTGTAGTAGTAGAGGAGGAGTTGTTGTTGAGCAGCAGCATGATGATGAGTAGTAGTGGCGGCGGCCTCCTCCTCCAACAACAACAACAACAAAAAAAAAAACCGCCGCCGGACGACGACAGGAGGAGGCTTCTTCTTCTACTACTATTTTTTTTTGGCGGCGGCCTACTACTATCATCATCAAATAATAATGTCGTCGTCCGCCGCCGCTGTTGTTGTTCGTCGTCGACCACCACCTCTTCTTCTTGCTGCTGCTCTTCTTCTGCCGCCGCCGCCGCCGCCATAATAATACTGCTGCTGTTTTTTTTTCTGCTGCTGTGTTGTTGTCCCCCCCCCCAACAACAATGTTGTTGTTCGTCGTCGATGATGATGGAAGAAGAAATCATCATCTTCTTCTTCCACCACCACAGGAGGAGGACTACTACTAAGAAGAAGAAAAAAAAAGTCGTCGTCATGATGATGATAATAATAGCCGCCGCCCATCATCATGATGATGATGTAGTAGTAATTATTATTGAAGAAGAACAACAACAAGTGGTGGTGCATCATCATCCTCCTCCTTCTTCTTCTATCATCATCCATCATCATCCCCCCCCCAGGAGGAGGGACGACGACAAGAAGAAGCTCCTCCTCTCATCATCATTGTTGTTGACGACGACGTCCTCCTCCCAACAACAAAAAAAAAAAAGTAGTAGTCATCATCATATAATAATATTCTTCTTCGATGATGATCACCACCACGTCGTCGTCAGTAGTAGTTCTTCTTCTCCCCCCCCCACGACGACGGCGGCGGCGGCTGCTGCTCAACAACAACTGCTGCTGCTACTACTAGTAGTAGTAACTACTACTGCTGCTGCTGTCGTCGTCTCGTCGTCGGGGGGGGGGGAAGAAGAAGTAGTAGTAACTACTACTCTTCTTCTTGTTGTTGTTGACGACGACTCTTCTTCTCTTCTTCTTGCTGCTGCTGTTGTTGTTAAGAAGAAGGCAGCAGCATCATCATCAATTATTATTACAACAACAGCCGCCGCCATTATTATTATAATAATAGAGGAGGAGCTCCTCCTCATCATCATCGAAGAAGAAACCACCACCCTCCTCCTCGTTGTTGTTAGCAGCAGCCTACTACTAGCTGCTGCTCAGCAGCAGGTTGTTGTTGAAGAAGAACTTCTTCTTGTCGTCGTCGGAGGAGGATGCTGCTGCTTATTATTACTACTACTAGCGGCGGCGTGCTGCTGCCTCCTCCTCTCCTCCTCCCCCCCCCCCGGAGGAGGACTACTACTAGTGGTGGTGGTTGTTGTTAAAAAAAAACTCCTCCTCCCCCCCCCCCGACGACGACGTCGTCGTGGCGGCGGCCGCCGCCGCCGCCGCCGCCGCCGCCGCGGTGGTGGTGGCGGCGGCCGCCGCCGCCGCCGCCGCGGGGGGGGGGGTGGTGGTGCGGCGGCGTGCTGCTGCCGTCGTCGTGGTGGTGGTGGAGGAGGAGGGGGGGGGAGCAGCAGCCATCATCATGGCGGCGGCGCCGCCGCCACCACCACCGGAGGAGGAAGTAGTAGTTGTTGTTGTGGGGGGGGGTGCTGCTGCCGGCGGCGGGGCGGCGGCCGCCGCCGCAGCAGCAGCGGCGGCGGCCCCCCCCCCTATTATTATCCTCCTCCTTGCTGCTGCATTATTATTCCCCCCCCCGCTGCTGCTGCAGCAGCACGGCGGCGGTCCTCCTCCGCCGCCGCCGGCGGCGGCGCCGCCGCCCTTCTTCTTGCTGCTGCTCACCACCACGGCGGCGGCGGTGGTGGTACCACCACCCGCCGCCGCGACGACGACAGGAGGAGGGGCGGCGGCCGTCGTCGTCTTCTTCTTAGCAGCAGCCGTCGTCGTTACTACTACGCCGCCGCCCGTCGTCGTTGCTGCTGCGGGGGGGGGGGTGGTGGTCTCCTCCTCCCTCCTCCTAGAAGAAGATATTATTATCCCCCCCCCCACCACCACCCGCCGCCGCCCCCCCCCGCGGCGGCGCTTCTTCTTTGCTGCTGCTCTTCTTCTCGCCGCCGCCTCCTCCTCGCGGCGGCGGAGGAGGAGAGTAGTAGTGGAGGAGGAAGTAGTAGTTACTACTACGAAGAAGAAGCTGCTGCTACTACTACTTTTTTTTTTCCACCACCATGTTGTTGTGTCGTCGTCGATGATGATGCCGCCGCCCCGCCGCCGGATGATGATCACCACCACCCCCCCCCCTTCTTCTTCGGTGGTGGTCGGCGGCGGCACCACCACTCGTCGTCGTTTTTTTTTGGCGGCGGCTACTACTACGTTGTTGTTGGTGGTGGTCGTCGTCGTACGACGACGACCACCACCGGAGGAGGAAAGAAGAAGGTTGTTGTTTGTTGTTGTGACGACGACCATCATCATGCAGCAGCAACTACTACTGTGGTGGTGACGACGACGGAGGAGGAGGATGATGATCGTCGTCGTCCTCCTCCTCACCACCACCATCATCATCCTCCTCCTCATCATCATGGGGGGGGGTGTTGTTGTCTCCTCCTCCTGCTGCTGCCCCCCCCCGTCGTCGTCACGACGACGAAAAAAAAAGGTGGTGGTACAACAACAGCTGCTGCTGGTGGTGGTTCTTCTTCTCCTCCTCCTCATCATCATCGACGACGATTCTTCTTCAATAATAATGGTGGTGGTCTCCTCCTCTGCTGCTGCACCACCACCGTTGTTGTTAACAACAACTTCTTCTTCGCAGCAGCACTCCTCCTCCCCCCCCCCGCCGCCGCCGGCGGCGGCGACGACGACCCGCCGCCGGGGGGGGGGTCCTCCTCCTCATCATCAGACGACGACTTTTTTTTTCGTCGTCGTTTCTTCTTCGGTGGTGGTCCCCCCCCCTATTATTATGGCGGCGGCACTACTACTGATGATGATTCCTCCTCCAACAACAACGTCGTCGTCTACTACTACCTTCTTCTTTCCTCCTCCACAACAACACCCCCCCCCGACGACGACTACTACTACGATGATGATACGACGACGCCGCCGCCGTCGTCGTCGCCTCCTCCTCTGCTGCTGGATGATGATTATTATTATGGAGGAGGACCGCCGCCGGCAGCAGCAGTCGTCGTCCCTCCTCCTATTATTATTGTGGTGGTGGTCGTCGTCCGGCGGCGGCGTCGTCGTACAACAACAAACAACAACCGCCGCCGCGTAGTAGTATCATCATCAGCGGCGGCGGGAGGAGGACCACCACCAGGGGGGGGGTGTTGTTGTTTCTTCTTCATCATCATCCCACCACCACCACCACCAGTGGTGGTGACAACAACACGGCGGCGGTCCTCCTCCTTTTTTTTTTCCTCCTCCGACGACGACGCAGCAGCAGCTGCTGCTACAACAACAGCTGCTGCTGTCGTCGTCGCGGCGGCGTCTTCTTCTACAACAACATATTATTATTTTTTTTTTCCGCCGCCGTTTTTTTTTGTGGTGGTGGTTGTTGTTGCTGCTGCTCTGCTGCTGACGACGACGCGACGACGAGCAGCAGCAACCACCACCATAATAATAGCAGCAGCATCCTCCTCCCCGCCGCCGGTCGTCGTCACTACTACTCGACGACGAACCACCACCCCGCCGCCGCCTCCTCCTTCATCATCAATTATTATTTCGTCGTCGGAAGAAGAACTACTACTAGCCGCCGCCCATCATCATGTTGTTGTTAAGAAGAAGTCGTCGTCGTCTTCTTCTACAACAACACTACTACTAGTTGTTGTTGAGGAGGAGTCATCATCACGACGACGACCTCCTCCTCGACGACGAACTACTACTAATAATAATATTATTATTACGACGACGCGGCGGCGGACGACGACGGTTGTTGTTGTTGTTGTTGTAGTAGTAATCATCATCCCACCACCAACTACTACTCGGCGGCGGATCATCATCTTATTATTAAATAATAATGCGGCGGCGGCTGCTGCTGTCGTCGTCTCTTCTTCTTGTTGTTGTCTTCTTCTTGATGATGATTCATCATCATACTACTACGTAGTAGTAGCTGCTGCTGCAGCAGCAGCGGCGGCGTTTTTTTTTTCTTCTTCTTTGTTGTTGTTCTTCTTCTCCTCCTCCCTCCTCCTCCCACCACCACCTCCTCCTCCACCACCAGCCGCCGCCGCAGCAGCATTGTTGTTGACTACTACTTCATCATCACAACAACAACCGCCGCCGCCTCCTCCTATAATAATAGAAGAAGAAGTAGTAGTACACCACCACCTACTACTACTACTACTAGCTGCTGCTACTACTACTGTAGTAGTACCACCACCACCACCACCAACGACGACGCGCCGCCGCACAACAACAATTATTATTTCCTCCTCCATTATTATTTCTTCTTCTTCATCATCACGACGACGACCTCCTCCTCAGCAGCAGCTGCTGCTGCCTCCTCCTTCGTCGTCGCTCCTCCTCAAAAAAAAAGATGATGATCCCCCCCCCCCACCACCAGCTGCTGCTTCGTCGTCGGCAGCAGCATCCTCCTCCACCACCACCGTTGTTGTTGCAGCAGCACTTCTTCTTTCTTCTTCTCCACCACCACCACCACCATCTTCTTCT
>ingroup_1
CTCCTCCTCCTTCTTCTTGTGGTGGTGCAGCAGCAGCGGCGGCGGTTCTTCTTCCTTCTTCTTCGCCGCCGCCGCCGCCGCCGCCGCCGCAGAAGAAGAGTGGTGGTGAGAAGAAGATTTTTTTTTTTATTATTACAGCAGCAGCTCCTCCTCTTATTATTACACCACCACTTCTTCTTCCACCACCACTTGTTGTTGAAGAAGAAGCGTCGTCGTATAATAATATGGTGGTGGGTCGTCGTCTTTTTTTTTATTATTATTTTATTATTAGAGGAGGAGCAGCAGCAGATAATAATAAGGAGGAGGGACGACGACATCATCATCCCGCCGCCGACGACGACGAACAACAACGCGGCGGCGTTCTTCTTCATTATTATTATCATCATCTTGTTGTTGTTATTATTATTATTATTAAAGAAGAAGCAGCAGCAGTTGTTGTTGTGGTGGTGGATCATCATCTTATTATTATTTTTTTTTCGACGACGACACCACCACATGATGATGCTGCTGCTGATTATTATTATAATAATATTTTTTTTTTTGTTGTTGCAACAACAAATGATGATGCTGCTGCTGACTACTACTGCCGCCGCCCAGCAGCAGATGATGATGAGAAGAAGAAACAACAACTGGTGGTGGAATAATAATAGTAGTAGTATGATGATGTTTTTTTTTCACCACCACATGATGATGAACAACAACCAGCAGCAGTTATTATTAAAGAAGAAGAGTAGTAGTGACGACGACCGTCGTCGTTGGTGGTGGAGGAGGAGGAATAATAATTGGTGGTGGGCCGCCGCCTGGTGGTGGTTCTTCTTCAGAAGAAGACTACTACTAGAGGAGGAGTTGTTGTTGCACCACCACAATAATAATTTTTTTTTTAGGAGGAGGGCCGCCGCCTTCTTCTTCGTTGTTGTTAGCAGCAGCAGAAGAAGATATTATTATTCCTCCTCCGTGGTGGTGCCTCCTCCTGAGGAGGAGCTTCTTCTTATGATGATGAGCAGCAGCGTAGTAGTACAACAACAACTTCTTCTTGTAGTAGTAGGCGGCGGCAGCAGCAGCGACGACGACGACGACGACGCGGCGGCGTCTTCTTCTAACAACAACCTTCTTCTTGTAGTAGTAGAGGAGGAGTTGTTGTTGAGCAGCAGCATGATGATGAGTAGTAGTGGCGGCGGCCTCCTCCTCCAACAACAACAACAACAAAAAAAAAAACCGCCGCCGGACGACGACAGGAGGAGGCTTCTTCTTCTACTACTATTTTTTTTTGGCGGCGGCCTACTACTATCATCATCAAATAATAATGTCGTCGTCCGCCGCCGCTGTTGTTGTTCGTCGTCGACCACCACCTCTTCTTCTTGCTGCTGCTCTTCTTCTGCCGCCGCCGCCGCCGCCATAATAATACTGCTGCTGTTTTTTTTTCTGCTGCTGTGTTGTTGTCCCCCCCCCCAACAACAATGTTGTTGTTCGTCGTCGATGATGATGGAAGAAGAAATCATCATCTTCTTCTTCCACCACCACAGGAGGAGGACTACTACTAAGAAGAAGAAAAAAAAAGTCGTCGTCATGATGATGATAATAATAGCCGCCGCCCATCATCATGATGATGATGTAGTAGTAATTATTATTGAAGAAGAACAACAACAAGTGGTGGTGCATCATCATCCTCCTCCTTCTTCTTCTATCATCATCCATCATCATCCCCCCCCCAGGAGGAGGGACGACGACAAGAAGAAGCTCCTCCTCTCATCATCATTGTTGTTGACGACGACGTCCTCCTCCCAACAACAAAAAAAAAAAAGTAGTAGTCATCATCATATAATAATATTCTTCTTCGATGATGATCACCACCACGTCGTCGTCAGTAGTAGTTCTTCTTCTCCCCCCCCCACGACGACGGCGGCGGCGGCTGCTGCTCAACAACAACTGCTGCTGCTACTACTAGTAGTAGTAACTACTACTGCTGCTGCTGTCGTCGTCTCGTCGTCGGGGGGGGGGGAAGAAGAAGTAGTAGTAACTACTACTCTTCTTCTTGTTGTTGTTGACGACGACTCTTCTTCTCTTCTTCTTGCTGCTGCTGTTGTTGTTAAGAAGAAGGCAGCAGCATCATCATCAATTATTATTACAACAACAGCCGCCGCCATTATTATTATAATAATAGAGGAGGAGCTCCTCCTCATCATCATCGAAGAAGAAACCACCACCCTCCTCCTCGTTGTTGTTAGCAGCAGCCTACTACTAGCTGCTGCTCAGCAGCAGGTTGTTGTTGAAGAAGAACTTCTTCTTGTCGTCGTCGGAGGAGGATGCTGCTGCTTATTATTACTACTACTAGCGGCGGCGTGCTGCTGCCTCCTCCTCTCCTCCTCCCCCCCCCCCGGAGGAGGACTACTACTAGTGGTGGTGGTTGTTGTTAAAAAAAAACTCCTCCTCCCCCCCCCCCGACGACGACGTCGTCGTGGCGGCGGCCGCCGCCGCCGCCGCCGCCGCCGCCGCGGTGGTGGTGGCGGCGGCCGCCGCCGCCGCCGCCGCGGGGGGGGGGGTGGTGGTGCGGCGGCGTGCTGCTGCCGTCGTCGTGGTGGTGGTGGAGGAGGAGGGGGGGGGAGCAGCAGCCATCATCATGGCGGCGGCGCCGCCGCCACCACCACCGGAGGAGGAAGTAGTAGTTGTTGTTGTGGGGGGGGGTGCTGCTGCCGGCGGCGGGGCGGCGGCCGCCGCCGCAGCAGCAGCGGCGGCGGCCCCCCCCCCTATTATTATCCTCCTCCTTGCTGCTGCATTATTATTCCCCCCCCCGCTGCTGCTGCAGCAGCACGGCGGCGGTCCTCCTCCGCCGCCGCCGGCGGCGGCGCCGCCGCCCTTCTTCTTGCTGCTGCTCACCACCACGGCGGCGGCGGTGGTGGTACCACCACCCGCCGCCGCGACGACGACAGGAGGAGGGGCGGCGGCCGTCGTCGTCTTCTTCTTAGCAGCAGCCGTCGTCGTTACTACTACGCCGCCGCCCGTCGTCGTTGCTGCTGCGGGGGGGGGGGTGGTGGTCTCCTCCTCCCTCCTCCTAGAAGAAGATATTATTATCCCCCCCCCCACCACCACCCGCCGCCGCCCCCCCCCGCGGCGGCGCTTCTTCTTTGCTGCTGCTCTTCTTCTCGCCGCCGCCTCCTCCTCGCGGCGGCGGAGGAGGAGAGTAGTAGTGGAGGAGGAAGTAGTAGTTACTACTACGAAGAAGAAGCTGCTGCTACTACTACTTTTTTTTTTCCACCACCATGTTGTTGTGTCGTCGTCGATGATGATGCCGCCGCCCCGCCGCCGGATGATGATCACCACCACCCCCCCCCCTTCTTCTTCGGTGGTGGTCGGCGGCGGCACCACCACTCGTCGTCGTTTTTTTTTGGCGGCGGCTACTACTACGTTGTTGTTGGTGGTGGTCGTCGTCGTACGACGACGACCACCACCGGAGGAGGAAAGAAGAAGGTTGTTGTTTGTTGTTGTGACGACGACCATCATCATGCAGCAGCAACTACTACTGTGGTGGTGACGACGACGGAGGAGGAGGATGATGATCGTCGTCGTCCTCCTCCTCACCACCACCATCATCATCCTCCTCCTCATCATCATGGGGGGGGGTGTTGTTGTCTCCTCCTCCTGCTGCTGCCCCCCCCCGTCGTCGTCACGACGACGAAAAAAAAAGGTGGTGGTACAACAACAGCTGCTGCTGGTGGTGGTTCTTCTTCTCCTCCTCCTCATCATCATCGACGACGATTCTTCTTCAATAATAATGGTGGTGGTCTCCTCCTCTGCTGCTGCACCACCACCGTTGTTGTTAACAACAACTTCTTCTTCGCAGCAGCACTCCTCCTCCCCCCCCCCGCCGCCGCCGGCGGCGGCGACGACGACCCGCCGCCGGGGGGGGGGTCCTCCTCCTCATCATCAGACGACGACTTTTTTTTTCGTCGTCGTTTCTTCTTCGGTGGTGGTCCCCCCCCCTATTATTATGGCGGCGGCACTACTACTGATGATGATTCCTCCTCCAACAACAACGTCGTCGTCTACTACTACCTTCTTCTTTCCTCCTCCACAACAACACCCCCCCCCGACGACGACTACTACTACGATGATGATACGACGACGCCGCCGCCGTCGTCGTCGCCTCCTCCTCTGCTGCTGGATGATGATTATTATTATGGAGGAGGACCGCCGCCGGCAGCAGCAGTCGTCGTCCCTCCTCCTATTATTATTGTGGTGGTGGTCGTCGTCCGGCGGCGGCGTCGTCGTACAACAACAAACAACAACCGCCGCCGCGTAGTAGTATCATCATCAGCGGCGGCGGGAGGAGGACCACCACCAGGGGGGGGGTGTTGTTGTTTCTTCTTCATCATCATCCCACCACCACCACCACCAGTGGTGGTGACAACAACACGGCGGCGGTCCTCCTCCTTTTTTTTTTCCTCCTCCGACGACGACGCAGCAGCAGCTGCTGCTACAACAACAGCTGCTGCTGTCGTCGTCGCGGCGGCGTCTTCTTCTACAACAACATATTATTATTTTTTTTTTCCGCCGCCGTTTTTTTTTGTGGTGGTGGTTGTTGTTGCTGCTGCTCTGCTGCTGACGACGACGCGACGACGAGCAGCAGCAACCACCACCATAATAATAGCAGCAGCATCCTCCTCCCCGCCGCCGGTCGTCGTCACTACTACTCGACGACGAACCACCACCCCGCCGCCGCCTCCTCCTTCATCATCAATTATTATTTCGTCGTCGGAAGAAGAACTACTACTAGCCGCCGCCCATCATCATGTTGTTGTTAAGAAGAAGTCGTCGTCGTCTTCTTCTACAACAACACTACTACTAGTTGTTGTTGAGGAGGAGTCATCATCACGACGACGACCTCCTCCTCGACGACGAACTACTACTAATAATAATATTATTATTACGACGACGCGGCGGCGGACGACGACGGTTGTTGTTGTTGTTGTTGTAGTAGTAATCATCATCCCACCACCAACTACTACTCGGCGGCGGATCATCATCTTATTATTAAATAATAATGCGGCGGCGGCTGCTGCTGTCGTCGTCTCTTCTTCTTGTTGTTGTCTTCTTCTTGATGATGATTCATCATCATACTACTACGTAGTAGTAGCTGCTGCTGCAGCAGCAGCGGCGGCGTTTTTTTTTTCTTCTTCTTTGTTGTTGTTCTTCTTCTCCTCCTCCCTCCTCCTCCCACCACCACCTCCTCCTCCACCACCAGCCGCCGCCGCAGCAGCATTGTTGTTGACTACTACTTCATCATCACAACAACAACCGCCGCCGCCTCCTCCTATAATAATAGAAGAAGAAGTAGTAGTACACCACCACCTACTACTACTACTACTAGCTGCTGCTACTACTACTGTAGTAGTACCACCACCACCACCACCAACGACGACGCGCCGCCGCACAACAACAATTATTATTTCCTCCTCCATTATTATTTCTTCTTCTTCATCATCACGACGACGACCTCCTCCTCAGCAGCAGCTGCTGCTGCCTCCTCCTTCGTCGTCGCTCCTCCTCAAAAAAAAAGATGATGATCCCCCCCCCCCACCACCAGCTGCTGCTTCGTCGTCGGCAGCAGCATCCTCCTCCACCACCACCGTTGTTGTTGCAGCAGCACTTCTTCTTTCTTCTTCTCCACCACCACCACCACCATCTTCTTCT
>ingroup_2
TTATTCCTATTATTTCTAATTATGGTTAACAAGCACAGAAGGCGACTGCTCTTGTTGTTTCTGCAACACCGAAGAAGCCGAAGGAGCCGGCGTCGAAGTATCATGGTCCGCCGAAGCCTGCTTTTGATTATATTTGATGAGCATTTGTTCCTGCTTCTATTTGAAGACCAAATGATCTTGAAGAACCAGATTATGTTTGCGGAGACGAGAAGTCGACTGCTAATGGGCGGGTGCGCAGCCGTAATGATTTTGCTGCTTATGCTCCTATTCAATAAGGATAATAAGCATGTGGTAATGCGCCGGAGCCAACACGAACTGCTCATGGAGGCGCAGCAGCCGAAGCAGCACAAGCAGCCGGAGGTGGTCTTGTTGTTTATGGTGGTCATGATCATGTTCATCATATTCGTTGTATTTGATGAGAATACGAAGCCGCTTCTGTTTCGCCGGTGCTTGTTCATGCTGCTATTGATAATTTTAAGGAGACGGAAAAACCAACTTCTGATTATCATGCTCGTGGTTATGTTGTTAATGGTAGTTTTAGTTGTGTTTCGCCGACACGTCGTGATCTTATTGCTAGTTGCTATTGTAGTCGCAGCGGAGCCGGTTGTGATTCGGCGAAGGCAACACAAAGGTGGGTGTCAGCATAAGGGGGGTAGGTTATTGATACTACTTTTACGACGCCAACTCCTGATCGAAGACAAAGACGAGCACGTCGTATTCGACGAGAACGGAGGTAGAGGAGGCGAAAGGAGTCGGAGTAGGTGTCGTCGGAGTGAAGATAAAAGCAGGTGCGGAGGCGCACGTCGGTGTATAATCTTAGGCGGAAGCTTGTTACTGACGAAGGCGGTCGTGTTCGAGGACCAGCAACATAAAGTGGTTTTGGGCGGGAGCGAAGACGCATCATCCTTATCTTTTGCTCGACGCAGAGGTGGAAGTTTCTTTTACTTATTCTCACTTCTGGTTATTACTCTTCCGCAGGCGATGATTCTGCTACTGATATGGTGCAGGGGCGGAGTCAACAAACACGTAGTTCTAGCCGCAGTCGTAGTCGGAGGAGGCAGACAGCACGAGGTAGTCGAATCTTCGGCTGCAGCTTCAGAGGACAAGATAATTCTAATCATAGTCCATCAGGATCTACTGTTACGGCGCAGGTTCTTGATCCGGCGTAGGGCAGCCGGAATAATCCTAGATGAACATAATAAACATGATGAAAATAAGACGCAGGCAGCCGAACGACGGAGAGCTGTTCCTATCATACTCACTATTTCTGAAGACGGAATTATACTTGCTGCATCTGAGGATAAGCTACTCGTACTACTCCGAGGGGGTTGGACCACGTCCGCAGCCACAACGACTTCGCGGCGCTGGATTACTTTTACAACCGCATCGTCCGCGCTTCTAATTATTATGCTTGCTGTTTCTGTTGTGCTTAGGAGTTGGGCAGCCCCACCCCCACACCGGCGTTGGGCCGCGTCCGTAGTGATAGGCGGAGACCTACTCATAGTAGTCTTACCACCCCAATGCTGGAGCCTTCCTATTCCGCAGACGCATCAAAATATAATCGTATTTTTGATTGTTGTAATTTCATCCGCAGAGGATCAGCAGCATGAGATTATAGTTGTAGTTATAAATAAAGATGACGAACACATAATGGTAAAGAATCAGGTTGCTCTTGCGGCTTCGGTAGTCATAAAAAATCAATCATCCCCAGGTGGGAGTAAAAACGAACATCAGAATCCACCCCTAGCCGCATCCCTCCTGTTCGAGGCGAAGGCAGCCTCACTCCTACACGACGAAAACTGGTGTAGGGAAGATCAAGTCGTAATCCTACTCTTACAACATGAACTACTCCAAGAAGACGTACGACGTAGAGTTGCTTTTACAACCCCAGCTGCGACTACTACGGCTATTACTGTTGAGGAACAGATAATGCTAGTTGTACTTCTCCTAGTCTTTTCTATTTCATCTGCATTATTCGTAGCTGCGTCTAGTAGGGGTCATCAAGATCTTCTAGTTGCAGCTACAACTATTCCTTTATTTGTAAAGAACGAGCTTCCTTTTGTCGTTCTCCTTCCTGTTATCATTGTCCACCAGAACGTCGTAGCCACCACATCCCTACTTATATCCTCAACCCCACCCGCATCTTTTACTCTCCTAATCAACAAGGACCAACACCTATTATTCATAGTCGTAGACTCATCCACAATTATCCTTCTGCTTGTGGGGGGCAGGATGATACTGTTTTCTGTTAAAAAGCAACTACTTGTAAACAAAGACGTGGTTCTGATTATCGTTGCCGCAGGCAGGAGCTGGATGATATTGCGCCGACTCAAGACGGAGGGGGGCTGGCGACGCCTACCACCCTCACTACTCCCAGACGAAGGCGTCGTACTCTTTTTGGTTATAATTGTACACCAAAACGTAGTCCTACGACGCCCACACCAACGCTGCTGTCGCCGTCGCGGTTGTTGCCGTGGTGGCCGTCCTCCCCGTCGCCGTGGCCGGCGCGGGCATCACCGTGGGGGCCGGCGCCGGGGCTGCTGTGGCCCCCCGGCCCGTCGCTGTGGCGGTCGCAGCAGTGGCAGGAGAGGGCGACGGGGATGTTGCAGTCGCCGTCACTGTTGCGGTCCGCCCGCGGCTGCCACTCGGCGAGGGTGCTGTAGCCGCCGTTGCAGAAGGGGAGGTGGCTGTGGCGGGCGCAGTAGCGGTCTTCTCCGTGGTGGCAGTGATGACGGTGCGGCCCCGTGCTGTTACCGCCGTCCCTATTACTGTGCTGTTACTCTTCTCCCTACCACTGCCACGACAGCGTGCTGGCGCCCTCCCTCTCCTCCCGCTGCTGCCGGTGTTGTCGCTCCCCCTCTCCCCCCTGCCCGTCGCCATGTTGTCGGTAGGAGTGGGCCTCCCACTTGGTGCCGGCATCACGATGGAGGGAGAAGGAGCGGGAGCAGTCGCCGCCGTCTCCGTCGCAGTCCCCCTCGCTGTTGCTATACTACCGCTCACCATCGCAGTAGCTGTTGCTGGGGCAGAAGTGGACCTCCCCTTTCCTCTCCCGGGGGAAGGCACCATTACTCTTCCCCTTATTACCATGCCGCGCCCCGTCGCCCTACAACGGCACACCATCTCTCTTCCTGTCCCCCTTCCAGTAGCCGTGTGGTCCTGCCACCGGCAAAAAAGGAACGCCGTAGCCGCCGAGGCGGCGGTAGCCATCACTATAAGAAAGAGGGCGGTGCCGCCGCTACCTGCTGTTTCTCGTCACCGAGCAGTTGCGCTGCCGTTCACCATGACGGTGGCGCTTCATCGCCAGGCGGTGACCCTCCCCATGCTGCCCCTCTTCTCTTTGCCGCTGGCGGAGGGCGACTTCTCCATCCACCGTCACTCCTTTTCTGGTGCGGGGATGACTATGGCGGTGTCCGGCGTGGGGGGGGTCGGCCCCCGACCTCTTCCACTCGTCGAGGTGAAGAGAAAGCCGCTGTCGGCGGTTGCGGTGGCGATTACTATCACCCGCCAGCGCCCCCTACCCTCCTGGTCGCAGCGACACACCAGGACTACTATGACTGGTGTCGGCACCATCCCGATGACCATCCCCCTCACCTCCTTCCCCTCCTTCACCGTCGGGGTTACTATTGCCGTCGCCTTTTCTTGCTCCATCACCCTGGTGGCGTTCCACCGACAGAGGAAAAGTGGTGTGGGGCGGCAACGGTCGTTGCCCGACGTGGATGCTGTTCCGCCGCTCCCGACGATCACGGGGGACGGGTTGTCTTTTACTATAACGACGATGGCCATCACCTTTTTTTCTGTCCGCCCACGGACGATGTCTATTACAATTCTTCCTTTCCCCCAGCCTTTTTCCTTACTACCCCTACGACCGCGCGACGCGGATATTACGATTCCTCGCCCTGTTGGGGTTTTTTCTCTCCGCCATCGGTTGTCGATTCCTCTTTCCTCCTTCGCTGTTGCTTTGTCGTTGGCACGACCCCGGACGATTACAGAAGCGGATCCTCTACCGTCGTTGACCCGCCCTCGCATCACAATCTGCTCGTGAATAACTATTTCTTTCTCTGTTGCTCTCCGCCAACGTCGTCCCCGGCTGCCGATTCTTCCTATAACAATGACTCATCGACAACAACGCCACCCCCGTCCACCACTCCCGTCGTGCTCGCCGCTGACAACAATTACAGCAGAGGCGCAGCGCCAACCACAGCCGATGACGTTGCGGCTCCGTTCTTTATCTTATTGGTAATGATCGTGAGCAGGCGCGGAGGTCGATCTTCAACTGATGACAATGGAGGCCGAATGATAGTGCCTCCATCTTCATCGGCAAGTAGAGGTTCTTCACCTAGCAGGGGCTCCTCTTGCATTATCTTTTTTTTCATTACGACACCGGCGGCACCGTTCTTGGTCTCGTCAACGTGTTGGCGTGCTGCCTCTATCATTTTCACTACCTCTAATAACGATTCGTCAGCGACGACTGCGCCTCCAACTTCCTCTGCCTTTTTCGTTCCTCCGGCTTTCTTTTCCCCCCCAACCTCCTCTTACGTCGTTTTCACCACGCCCCCTCTTTCTCTACTGGTATTCTTTGTCCCGCCTGCGTTTTTGCTTCCTCCGACTAGTAGACGTCCTCCAGCTGCGGCCACGTTTTTAATTACTACAGCTGCGGCCTCGTCTTCGCCTCTTCTCGTTCCGCCTACGGGCGGACGCCCACCCACAACTACGCCTTCGTCTCCGACTACATCTCCTCTTACTCCTCCGTCTCACCAAGACTTTTTACTTGATGACGCTAACAATCACATGATTGTGCAACAGAAAACAACGTCAACCACTTCCGCTGCAACTTTCTTACTCACTATTGCTCAACAGGAATTCTTATCCAGCAGACGCACGACTCCGGGTGGACGTCCACCTACAGACGATAACCTCCTTATCTCCTCGACCAGTAGGCGTGCCGCGACCCTCCTTGTCCCTCTTGCTCTGCTAGTGGTTGTCATTTCCTCACCCTCATCTACAGGTGGGCGTCTTCTCATTGTGGTATTGCACCATAACTCCTCGGCCGACGATGCCTTGTTCGTGCCGCCTTCGTTCTTTTGCTCTTTTCCTAAGAATGAGACGACATCGTTTTTCTATTTTTTAGTTCCACCTGCAGGCGGAGCCACCACGGCCTACTATTTCGCCGCTTCCATAATGTTATATTACTTTTATTACTCTGTTGTCCTTCGCCGACCCTTTTCTCTTGCTGCACCTTCTTCCGCTTCCTCAGCCGTAGTGTTAGCGGCTACGCCCCCATCCAAGAAACAGGCTGCGCCTTCATCTCCATTCTTAATCCAGCAAGAGTTGTTAGTGAATAACCATGTGGTACTGCACCAACTCACAACTGCATCGTCTACGTTCTTAGTCGCCGCACCCACTACACCTTCTTCGACTCCACCCCGAGCCGCAACCGTCGTTATCACGACCTCGTTATTTATACCACCTTCAGCGGCATCGCCCCCACGCACAACTCCAGAAGAGCAAGTAGTGCTAGCAGCTCCAGCAGCGTCAATGATCCTGCAGCAAAAGAAAAATGAACAACACCCACACCAACCCTCGTCTGCGACTACGTCTTCTTCAGCTACAACCTCATCGTCCACGTTGTTTGTGGACGAAGCCATCATTCTCACAACTTCAACCACACCCCTCCTACCCTACTATTCC
